# Supplementary material for: Is higher resilience predictive of lower stress and better mental health among corporate executives?
Source: PLoS One. 2019 Jun 11;14(6):e0218092. doi: 10.1371/journal.pone.0218092 (PMC6559706; doi:10.1371/journal.pone.0218092)
Supplement: S1 Data — (CSV) [file pone.0218092.s001.csv]

De-identified observation number	Connor Davidson Resilience Score (higher score = better)	Resilience category	Education categorized, excluding <HS and 'other'	Gender	Age category	Marital status	What is your race?	White race	2. Your overall quality of Life?	3. Your overall mental (intellectual) well-being?	4. Your overall physical well-being?	5. Your overall emotional well-being?	6. Your level of social activity?	7. Your overall spiritual well-being?	8. The frequency of your pain?	9. The severity of your pain, on the average?	10. Your level of fatigue, on the average?	11. Your level of support from friends and family?	12. Your financial concerns?	13. Your legal concerns (wills, advanced directives, etc)?	LASA Score (higher score = better)	PSS Score (lower score = better)	Anxiety	Depression	Bipolar	Other mental health disorder
1	29	1) <30	4) Grad/professional school	(1) Male	3) 50-59	(1) Married or living in a marriage-like relationship	White	1	8	8	7	9	9	8	2	1	3	8	7	9	8.0833	17.0000	(1) No	(1) No	(1) No
2	39	3) >=35	4) Grad/professional school	(1) Male	4) 60+	(1) Married or living in a marriage-like relationship	White	1	10 - As good as it can be	10 - As good as it can be	8	10 - As good as it can be	10 - As good as it can be	10 - As good as it can be	7	2	0 - No fatigue	10 - Highest level of support	10 - No concerns	10 - No concerns	9.0833	10.0000	(2) Yes	(2) Yes	(1) No
3	40	3) >=35	4) Grad/professional school	(1) Male	4) 60+	(1) Married or living in a marriage-like relationship	White	1	10 - As good as it can be	10 - As good as it can be	10 - As good as it can be	10 - As good as it can be	10 - As good as it can be	10 - As good as it can be	0 - No pain	0 - No pain	0 - No fatigue	10 - Highest level of support	10 - No concerns	10 - No concerns	10.0000	4.0000	(1) No	(1) No	(1) No
4	27	1) <30				(1) Married or living in a marriage-like relationship			7	7	7	7	6		7	7	5	6	5	7	5.7273	20.0000
5	39	3) >=35	2) Some college or voc/tech school or AA degree	(2) Female	2) 40-49	(1) Married or living in a marriage-like relationship	Other/Multiple	0	9	9	7	9	9	9	7	7	3	10 - Highest level of support			7.5000	22.0000	(1) No	(1) No	(1) No	(1) No
6	36	3) >=35	3) 4-year college degree	(2) Female	3) 50-59	(1) Married or living in a marriage-like relationship	White	1	8	8	7	9	10 - As good as it can be	8	8	7	6	8	4	9	6.6667	23.0000	(1) No	(1) No	(1) No	(1) No
7	20	1) <30	2) Some college or voc/tech school or AA degree	(2) Female	3) 50-59	(1) Married or living in a marriage-like relationship	White	1	8	5	6	5	8	8	0 - No pain	1	2	8	7	7	7.4167	30.0000	(2) Yes	(2) Yes	(1) No
8	30	2) 30 to <35	4) Grad/professional school	(1) Male	3) 50-59	(1) Married or living in a marriage-like relationship	Native Hawaiian or other Pacific Islander	0	9	9	5	8	7	9	2	2	2	9		6	7.8182	23.0000	(1) No	(1) No	(1) No	(1) No
9	24	1) <30	4) Grad/professional school	(1) Male	1 <40 years	(5) Never married	White	1	8	9	7	8	8	8	6	6	3	7	5	5	6.6667	27.0000	(2) Yes	(1) No	(1) No	(1) No
10	31	2) 30 to <35	4) Grad/professional school	(1) Male	4) 60+	(1) Married or living in a marriage-like relationship	White	1	8	8	6	8	8	8	6	4	5	8	7	10 - No concerns	7.1667	5.0000	(1) No	(1) No	(1) No
11	36	3) >=35	4) Grad/professional school	(1) Male	2) 40-49	(1) Married or living in a marriage-like relationship	White	1	10 - As good as it can be	10 - As good as it can be	10 - As good as it can be	10 - As good as it can be	10 - As good as it can be	10 - As good as it can be	0 - No pain	0 - No pain	5	10 - Highest level of support	10 - No concerns	8	9.4167	19.0000	(1) No	(1) No	(1) No
12	31	2) 30 to <35	4) Grad/professional school	(1) Male	3) 50-59	(1) Married or living in a marriage-like relationship	White	1	9	8	7	7	8	9	3	1	3	8	5	10 - No concerns	7.8333	19.0000	(1) No	(1) No	(1) No
13	39	3) >=35	4) Grad/professional school	(1) Male	4) 60+	(1) Married or living in a marriage-like relationship	White	1	8	10 - As good as it can be	8	10 - As good as it can be	8	8	8	6	2	10 - Highest level of support	10 - No concerns	10 - No concerns	8.0000	5.3846	(1) No	(1) No	(1) No	(1) No
14	25	1) <30	4) Grad/professional school	(2) Female	3) 50-59	(2) divorced	White	1	7	7	8	8	8	8	3	3	7	7	7	10 - No concerns	7.2500	17.0000	(1) No	(2) Yes	(1) No
15	34	2) 30 to <35	2) Some college or voc/tech school or AA degree	(1) Male	4) 60+	(1) Married or living in a marriage-like relationship	White	1	10 - As good as it can be	10 - As good as it can be	7	10 - As good as it can be	10 - As good as it can be	6	9	7	7	9	10 - No concerns	10 - No concerns	7.4167	9.0000	(1) No	(1) No	(1) No
16	33	2) 30 to <35	4) Grad/professional school	(2) Female	2) 40-49	(1) Married or living in a marriage-like relationship	White	1	8	9	7	8	8	8	2	1	4	7	7	7	7.6667	16.0000	(1) No	(1) No	(1) No	(1) No
17	31	2) 30 to <35	4) Grad/professional school	(2) Female	2) 40-49	(1) Married or living in a marriage-like relationship	White	1	10 - As good as it can be	9	9	10 - As good as it can be	9	10 - As good as it can be	1	1	3	10 - Highest level of support	10 - No concerns	9	9.2500	14.0000	(1) No	(1) No	(1) No	(1) No
18	30	2) 30 to <35	3) 4-year college degree	(1) Male	4) 60+	(1) Married or living in a marriage-like relationship	White	1	7	6	6	7	10 - As good as it can be	8	3	1	7	10 - Highest level of support	10 - No concerns	10 - No concerns	7.7500	19.0000	(2) Yes	(2) Yes	(1) No	(1) No
19	34	2) 30 to <35	4) Grad/professional school	(1) Male	4) 60+	(1) Married or living in a marriage-like relationship	White	1	9	6	6	6	8	9	2	3	6	9	8	10 - No concerns	7.5000	29.0000	(2) Yes	(3) Dont know		(3) Dont know
20	24	1) <30	3) 4-year college degree	(1) Male	3) 50-59	(1) Married or living in a marriage-like relationship	White	1	7	7	8	7	6	7	2	2	3	8	7	9	7.4167	24.0000	(1) No	(1) No	(1) No	(1) No
21	34	2) 30 to <35	4) Grad/professional school	(1) Male	4) 60+	(1) Married or living in a marriage-like relationship	White	1	9	9	7	9	8	8	1	1	3	9	10 - No concerns	10 - No concerns	8.6667	7.0000	(1) No	(1) No	(1) No	(1) No
22	32	2) 30 to <35	3) 4-year college degree	(1) Male	2) 40-49	(1) Married or living in a marriage-like relationship	White	1	9	9	8	8	7	6	3	2	4	5	2	1	6.3333	23.0000	(2) Yes	(1) No	(1) No	(1) No
23	27	1) <30	4) Grad/professional school	(1) Male	2) 40-49	(5) Never married	White	1	7	9	7	7	5	7	5	5	5	4	7	7	6.2500	20.0000	(2) Yes	(2) Yes	(1) No	(1) No
24	37	3) >=35	4) Grad/professional school	(2) Female	4) 60+	(1) Married or living in a marriage-like relationship	White	1	9	9	8	9	8	9	0 - No pain	0 - No pain	4	9	10 - No concerns	10 - No concerns	8.9167	13.0000	(1) No	(1) No	(1) No
25	38	3) >=35	4) Grad/professional school	(1) Male	3) 50-59	(2) divorced	White	1	8	9	6	9	9	10 - As good as it can be	4	3	3	10 - Highest level of support		5	7.8182	14.0000	(1) No	(1) No	(1) No
26	27	1) <30	3) 4-year college degree	(1) Male	3) 50-59	(1) Married or living in a marriage-like relationship	White	1	9	8	7	8	7	7	0 - No pain	0 - No pain	2	6	9	9	8.1667	17.0000	(1) No	(1) No	(1) No	(1) No
27	31	2) 30 to <35	4) Grad/professional school	(1) Male	4) 60+	(1) Married or living in a marriage-like relationship	White	1	8	8	7	8	9	9	7	4	3	9	10 - No concerns	8	7.6667	16.0000	(1) No	(1) No	(1) No	(1) No
28	27	1) <30	1) HS/GED	(1) Male	3) 50-59	(1) Married or living in a marriage-like relationship	White	1	7	8	6	7	5	6	2	3	4	5	8	7	6.6667	21.0000	(1) No	(1) No	(1) No	(1) No
29	36	3) >=35	4) Grad/professional school	(1) Male	4) 60+	(1) Married or living in a marriage-like relationship	Other/Multiple	0	9	9	7	9	7	7	2	1	0 - No fatigue	6	8	8	8.0833	10.0000	(1) No	(1) No	(1) No
30	28	1) <30	2) Some college or voc/tech school or AA degree	(1) Male		(1) Married or living in a marriage-like relationship	White	1	6	7	5	7	7	7	3	3	4	9	10 - No concerns	10 - No concerns	7.3333	14.0000	(2) Yes	(1) No	(1) No	(1) No
31	39	3) >=35	2) Some college or voc/tech school or AA degree	(2) Female	4) 60+	(3) Widowed	White	1	7	7	6	8	5	4	5	6	6	9	9	9	6.4167	17.0000	(2) Yes	(1) No	(1) No
32	32	2) 30 to <35	4) Grad/professional school	(1) Male	3) 50-59	(1) Married or living in a marriage-like relationship	White	1	9	8	8	8	7	8	3						7.8571		(2) Yes	(1) No	(2) Yes	(2) Yes
33	24	1) <30	4) Grad/professional school	(1) Male	3) 50-59	(1) Married or living in a marriage-like relationship	White	1	8	6	8	8	6	7	0 - No pain	0 - No pain	6	5	8	1	6.7500	27.0000	(1) No	(1) No	(1) No
34	35	3) >=35	3) 4-year college degree	(1) Male	4) 60+	(1) Married or living in a marriage-like relationship	White	1	10 - As good as it can be	8	8	9	10 - As good as it can be	9	8	4	8	9	5	10 - No concerns	7.3333	20.0000	(2) Yes	(2) Yes	(1) No
35	39	3) >=35				(1) Married or living in a marriage-like relationship			9	8	8	8	8	8	3	3	2	8	5	3	7.2500	17.0000	(1) No	(1) No	(1) No	(1) No
36	31	2) 30 to <35	3) 4-year college degree	(1) Male	3) 50-59	(1) Married or living in a marriage-like relationship	White	1	9	9	9	8	7	7	0 - No pain	0 - No pain	0 - No fatigue	7	8	10 - No concerns	8.6667	25.0000
37	36	3) >=35				(2) divorced			6	7	6	5	4	7	2	2	3	6	4	7	6.2500	19.0000	(1) No	(1) No	(1) No	(2) Yes
38	32	2) 30 to <35	4) Grad/professional school	(2) Female	4) 60+	(1) Married or living in a marriage-like relationship	White	1	8	9	9	8	10 - As good as it can be	10 - As good as it can be	0 - No pain	0 - No pain	0 - No fatigue	8	4	10 - No concerns	8.8333	17.0000		(2) Yes
39	39	3) >=35	4) Grad/professional school	(1) Male	3) 50-59	(1) Married or living in a marriage-like relationship	White	1	9	9	6	9	9	9	7	4	4	8	7	2	6.9167	18.0000	(1) No	(1) No	(1) No
40	27	1) <30	4) Grad/professional school	(2) Female	2) 40-49	(1) Married or living in a marriage-like relationship	Asian	0	9	9	8	9	8	8	0 - No pain	0 - No pain	4	9	4	10 - No concerns	8.3333	21.0000	(2) Yes	(2) Yes	(1) No	(1) No
41	30	2) 30 to <35	4) Grad/professional school	(1) Male	2) 40-49	(5) Never married	White	1	6	9	5	6	7	5	6	6	5	5	2	0 - Constant concerns	4.8333	16.0000	(1) No	(1) No	(1) No	(2) Yes
42	29	1) <30	4) Grad/professional school	(1) Male	4) 60+	(1) Married or living in a marriage-like relationship	White	1	10 - As good as it can be	10 - As good as it can be	10 - As good as it can be	10 - As good as it can be	10 - As good as it can be	10 - As good as it can be	9	2	1	5	10 - No concerns	10 - No concerns	8.5833	15.0000	(1) No	(1) No	(1) No	(1) No
43	34	2) 30 to <35	4) Grad/professional school	(1) Male	3) 50-59	(1) Married or living in a marriage-like relationship	White	1	8	7	8	9	9	1	1	2	2	9	8	10 - No concerns	7.8333	20.0000	(1) No	(1) No	(1) No	(1) No
44	23	1) <30	3) 4-year college degree	(1) Male	3) 50-59	(1) Married or living in a marriage-like relationship	White	1	7	6	6	6	8	6	4	2	7	7	10 - No concerns	10 - No concerns	6.9167	25.0000	(2) Yes	(2) Yes	(1) No	(1) No
45	30	2) 30 to <35	4) Grad/professional school	(1) Male	3) 50-59	(1) Married or living in a marriage-like relationship	White	1	9	9	9	9	9	9	6	3	3	9	9	9	8.2500	19.0000	(1) No	(1) No	(1) No
46	31	2) 30 to <35	4) Grad/professional school	(1) Male	1 <40 years	(1) Married or living in a marriage-like relationship	Hispanic	0	8	8	6	7	7	8	1	1	5	6	9	8	7.5000	24.0000	(1) No	(1) No	(1) No	(1) No
47	35	3) >=35	3) 4-year college degree	(1) Male	4) 60+	(1) Married or living in a marriage-like relationship	White	1	9	8	8	8	9	9	0 - No pain	0 - No pain	0 - No fatigue	9	9	9	9.0000	11.0000
48	35	3) >=35	2) Some college or voc/tech school or AA degree	(1) Male	4) 60+	(1) Married or living in a marriage-like relationship	White	1	8	9	8	8	9	9	2	1	2	9	3	3	7.5833	12.0000	(1) No	(1) No	(1) No	(1) No
49	37	3) >=35	4) Grad/professional school	(1) Male	3) 50-59	(1) Married or living in a marriage-like relationship	White	1	9	8	9	8	6	8	2	2	4	9	8	10 - No concerns	8.0833	15.0000	(2) Yes	(1) No	(1) No
50	29	1) <30	3) 4-year college degree	(2) Female	3) 50-59	(1) Married or living in a marriage-like relationship	White	1	8	5	8	6	9	6	1	0 - No pain	7	9	10 - No concerns	4	7.2500	31.0000	(2) Yes	(2) Yes	(1) No	(1) No
51	38	3) >=35	1) HS/GED	(2) Female	4) 60+	(1) Married or living in a marriage-like relationship	White	1	9	9	7	8	7	8	0 - No pain	0 - No pain	2	8	8	8	8.3333	21.0000	(1) No	(1) No	(1) No
52	34	2) 30 to <35	4) Grad/professional school	(1) Male	4) 60+	(1) Married or living in a marriage-like relationship	White	1	8	9	8	9	7	8	7	3	1	9	8	10 - No concerns	7.9167	8.0000	(2) Yes	(2) Yes	(1) No
53	30	2) 30 to <35	3) 4-year college degree	(2) Female	3) 50-59	(1) Married or living in a marriage-like relationship	White	1	8	8	7	8	7	7	2	1	4	6	7	4	7.0833	24.0000	(1) No	(1) No	(1) No
54	34	2) 30 to <35	4) Grad/professional school	(1) Male	4) 60+	(1) Married or living in a marriage-like relationship	White	1	7	7	6	6	8	7	1	1	3	7	7	9	7.4167	17.0000	(1) No	(1) No	(1) No
55	32	2) 30 to <35	3) 4-year college degree	(1) Male	3) 50-59	(1) Married or living in a marriage-like relationship	White	1	8	9	7	9	10 - As good as it can be	10 - As good as it can be	7	2	3	10 - Highest level of support	10 - No concerns	10 - No concerns	8.4167	19.0000	(1) No	(1) No	(1) No	(1) No
56	36	3) >=35	3) 4-year college degree	(2) Female	3) 50-59	(2) divorced	White	1	8	8	6	8	7	7	0 - No pain	0 - No pain	2	8	10 - No concerns	10 - No concerns	8.3333	11.0000	(1) No	(1) No	(1) No
57	34	2) 30 to <35	1) HS/GED	(1) Male	2) 40-49	(1) Married or living in a marriage-like relationship	White	1	10 - As good as it can be	9	7	9	8	4	6	2	5	6	3	3	6.3333	23.0000	(1) No	(1) No	(1) No
58	29	1) <30	2) Some college or voc/tech school or AA degree	(1) Male	4) 60+	(1) Married or living in a marriage-like relationship	White	1	5	8	3	5	3	3	7	6	5	10 - Highest level of support	10 - No concerns	10 - No concerns	5.7500	20.0000	(2) Yes	(1) No	(1) No	(1) No
59	40	3) >=35	4) Grad/professional school	(2) Female	1 <40 years	(1) Married or living in a marriage-like relationship	White	1	9	9	9	9	9	9	1	1	2	9	10 - No concerns	10 - No concerns	9.0833	9.0000	(1) No	(1) No	(1) No	(1) No
60	30	2) 30 to <35				(1) Married or living in a marriage-like relationship			8	7	7	7	8	7	1	1	3	0 - No support	8	8	7.0833	23.0000	(1) No	(1) No	(1) No	(1) No
61	33	2) 30 to <35	2) Some college or voc/tech school or AA degree	(1) Male	4) 60+		White	1	9	8	9	10 - As good as it can be	8	10 - As good as it can be	2	1	3	9	7	9	8.5833	18.0000	(2) Yes	(1) No	(1) No
62	28	1) <30	3) 4-year college degree	(1) Male	3) 50-59	(1) Married or living in a marriage-like relationship	White	1	9	9	9	9	9	9	0 - No pain	0 - No pain	3	8	10 - No concerns	10 - No concerns	9.0833	19.0000	(1) No	(1) No	(1) No
63	31	2) 30 to <35	4) Grad/professional school	(2) Female	2) 40-49	(1) Married or living in a marriage-like relationship	White	1	8	8	7	8	7	8	1	1	1	8	8	8	8.0833	16.0000	(3) Dont know	(1) No	(1) No	(1) No
64	27	1) <30	4) Grad/professional school	(2) Female	3) 50-59	(1) Married or living in a marriage-like relationship	White	1	9	9	9	9	9	8	1	1	1	10 - Highest level of support	9	9	9.0000	19.0000	(1) No	(1) No	(1) No
65	36	3) >=35	3) 4-year college degree	(1) Male	3) 50-59	(1) Married or living in a marriage-like relationship	White	1	9	10 - As good as it can be	6	9	7	9	1	1	2	8	1	1	7.1667	14.0000	(1) No	(1) No	(1) No	(1) No
66	37	3) >=35	2) Some college or voc/tech school or AA degree	(1) Male	4) 60+	(1) Married or living in a marriage-like relationship	White	1	9	9	8	9	9	9	1	1	4	10 - Highest level of support	10 - No concerns	10 - No concerns	8.9167	13.0000	(1) No	(1) No	(1) No	(1) No
67	30	2) 30 to <35	4) Grad/professional school	(1) Male	2) 40-49	(1) Married or living in a marriage-like relationship	White	1	7	8	5	6	9	8	1	1	4	8	7	10 - No concerns	7.6667	28.0000	(1) No	(2) Yes	(1) No
68	30	2) 30 to <35	3) 4-year college degree	(1) Male	4) 60+	(1) Married or living in a marriage-like relationship	White	1	8	7	5	8	6	8	0 - No pain	0 - No pain	4	7	7	9	7.5833	19.0000	(1) No	(1) No	(1) No	(1) No
69	39	3) >=35	2) Some college or voc/tech school or AA degree	(1) Male	2) 40-49	(1) Married or living in a marriage-like relationship	White	1	10 - As good as it can be	10 - As good as it can be	10 - As good as it can be	10 - As good as it can be	10 - As good as it can be	10 - As good as it can be	1	1	1	10 - Highest level of support	7	8	9.3333	11.0000	(1) No	(1) No	(1) No
70	30	2) 30 to <35	2) Some college or voc/tech school or AA degree	(1) Male	4) 60+	(1) Married or living in a marriage-like relationship	White	1	8	8	7	8	8	8	6	5	7	8	10 - No concerns	10 - No concerns	7.2500	20.0000	(1) No	(1) No	(1) No
71	23	1) <30	2) Some college or voc/tech school or AA degree	(1) Male	4) 60+	(1) Married or living in a marriage-like relationship	White	1	9	8	6	8	5	5	4	4	4	4	5	6	6.1667	27.0000	(1) No	(1) No	(1) No	(1) No
72	29	1) <30	3) 4-year college degree	(2) Female	2) 40-49	(1) Married or living in a marriage-like relationship	White	1	8	7	7	7	5	8	1	0 - No pain	6	7	8	7	7.2500	19.0000	(1) No	(1) No	(1) No	(1) No
73	24	1) <30	3) 4-year college degree	(1) Male	2) 40-49	(1) Married or living in a marriage-like relationship	White	1	8	5	5	7	6	7	7	7	5	7	7	9	6.0000	30.0000	(2) Yes	(1) No	(1) No	(1) No
74	32	2) 30 to <35	2) Some college or voc/tech school or AA degree	(1) Male	3) 50-59	(1) Married or living in a marriage-like relationship	White	1	9	9	7	9	9	9	7	4	4	8	8	9	7.6667	15.0000	(1) No	(1) No	(1) No	(1) No
75	35	3) >=35	3) 4-year college degree	(1) Male	3) 50-59	(1) Married or living in a marriage-like relationship	White	1	7	7	8	8	9	8	4	3	6	8	5	5	6.8333	28.0000	(2) Yes	(2) Yes	(1) No	(1) No
76	37	3) >=35	2) Some college or voc/tech school or AA degree	(1) Male	4) 60+	(1) Married or living in a marriage-like relationship	White	1	9	9	9	9	9	9	1	0 - No pain	3	10 - Highest level of support	10 - No concerns	10 - No concerns	9.1667	9.0000	(1) No	(1) No	(1) No
77	31	2) 30 to <35	3) 4-year college degree	(2) Female	3) 50-59	(1) Married or living in a marriage-like relationship	White	1	9	10 - As good as it can be	6	8	9	5	1	0 - No pain	8	7	5	10 - No concerns	7.5000	21.0000	(1) No	(1) No	(1) No
78	37	3) >=35	4) Grad/professional school	(1) Male	3) 50-59		White	1	7	8	9	7	8	3	0 - No pain						7.4286		(1) No	(1) No	(1) No
79	26	1) <30	3) 4-year college degree	(1) Male	4) 60+	(1) Married or living in a marriage-like relationship	White	1	9	8	8	8	8	9	2	2	5	8	8	8	7.9167	22.0000	(1) No	(1) No	(1) No
80	28	1) <30	4) Grad/professional school	(2) Female	3) 50-59	(1) Married or living in a marriage-like relationship	White	1	9	9	9	8	5	9	2	1	8	7	10 - No concerns	9	7.8333	36.0000	(1) No	(1) No	(1) No	(1) No
81	33	2) 30 to <35	2) Some college or voc/tech school or AA degree	(1) Male	3) 50-59	(1) Married or living in a marriage-like relationship			8	8	7	8	6	9	2	2	4	7	8	8	7.5833	16.0000	(1) No	(1) No	(1) No
82	32	2) 30 to <35	3) 4-year college degree	(1) Male	2) 40-49	(1) Married or living in a marriage-like relationship	White	1	9	9	8	9	9	9	2	1	3	8	6	10 - No concerns	8.4167	14.0000	(1) No	(1) No	(1) No
83	33	2) 30 to <35	3) 4-year college degree	(1) Male	3) 50-59	(1) Married or living in a marriage-like relationship	White	1	9	9	8	9	6	9	1	1	1	9	7	7	8.3333	17.0000	(1) No	(1) No	(1) No	(1) No
84	22	1) <30	4) Grad/professional school	(2) Female	1 <40 years	(1) Married or living in a marriage-like relationship	White	1	7	7	7	5	7	3	4	3	3	8	8	8	6.6667	30.1538	(2) Yes	(2) Yes	(1) No
85	31	2) 30 to <35	4) Grad/professional school	(2) Female	2) 40-49	(1) Married or living in a marriage-like relationship	White	1	9	9	8	9	8	8	5	4	5	6	8	3	7.0000	27.0000	(2) Yes	(1) No	(1) No
86	35	3) >=35	4) Grad/professional school	(1) Male	4) 60+	(2) divorced	White	1	8	8	9	8	8	8	6	2	4	9	2	10 - No concerns	7.3333	27.0000	(2) Yes
87	35	3) >=35	4) Grad/professional school	(2) Female	2) 40-49	(5) Never married	White	1	7	7	7	7	6	7	3	2	5	3	10 - No concerns	10 - No concerns	7.0000	15.0000	(2) Yes	(2) Yes	(1) No	(1) No
88	32	2) 30 to <35	4) Grad/professional school	(1) Male	1 <40 years	(1) Married or living in a marriage-like relationship	Asian	0	10 - As good as it can be	9	9	10 - As good as it can be	8	7	2	4	3	10 - Highest level of support	8	6	8.1667	15.0000	(1) No	(1) No	(1) No	(1) No
89	40	3) >=35	4) Grad/professional school	(1) Male	4) 60+	(1) Married or living in a marriage-like relationship	White	1	10 - As good as it can be	10 - As good as it can be	10 - As good as it can be	10 - As good as it can be	10 - As good as it can be	10 - As good as it can be	2	0 - No pain	1	10 - Highest level of support	10 - No concerns	10 - No concerns	9.7500	13.0000	(1) No	(1) No	(1) No	(1) No
90	35	3) >=35	3) 4-year college degree	(1) Male	4) 60+	(1) Married or living in a marriage-like relationship	White	1	8	10 - As good as it can be	8	9	9	10 - As good as it can be	10 - Constant pain	2	3	10 - Highest level of support	5	9	7.7500	27.0000	(1) No	(1) No	(1) No
91	30	2) 30 to <35	1) HS/GED	(1) Male	3) 50-59	(1) Married or living in a marriage-like relationship	White	1	9	9	8	9	8	5	10 - Constant pain	7	4	10 - Highest level of support	10 - No concerns	10 - No concerns	7.2500	8.0000	(1) No	(1) No	(1) No	(1) No
92	36	3) >=35	3) 4-year college degree	(1) Male	2) 40-49	(1) Married or living in a marriage-like relationship	White	1	8	9	4	9	5	9	8	5	6	8	9	10 - No concerns	6.8333	12.0000	(1) No	(1) No	(1) No	(1) No
93	29	1) <30	2) Some college or voc/tech school or AA degree	(1) Male	4) 60+	(1) Married or living in a marriage-like relationship	Asian	0	8	9	5	8	6	6	4						6.8571		(1) No	(1) No	(1) No	(1) No
94	28	1) <30	4) Grad/professional school	(2) Female	4) 60+	(1) Married or living in a marriage-like relationship	Asian	0	7	9	7	9	7	8	6	4	4	6	10 - No concerns	9	7.3333	23.0000	(1) No	(1) No	(1) No	(1) No
95	28	1) <30	2) Some college or voc/tech school or AA degree	(1) Male	4) 60+	(1) Married or living in a marriage-like relationship	White	1	9	8	7	9	6	8	6	5	2	9	7	9	7.4167	17.0000	(2) Yes
96	24	1) <30	4) Grad/professional school	(1) Male	4) 60+	(1) Married or living in a marriage-like relationship	White	1	9	9	8	9	8	9	0 - No pain	0 - No pain	0 - No fatigue	9	10 - No concerns	9	9.1667	27.0000	(1) No	(1) No	(1) No
97	29	1) <30	4) Grad/professional school	(1) Male	3) 50-59	(1) Married or living in a marriage-like relationship	White	1	8	9	7	9	9	9	0 - No pain	0 - No pain	1	10 - Highest level of support	8	5	8.5833	25.0000	(3) Dont know	(1) No	(1) No	(1) No
98	31	2) 30 to <35	4) Grad/professional school	(1) Male	2) 40-49		White	1	8	9	6	9	7	8	3	2	5	7	6	3	6.9167	25.0000	(1) No	(1) No	(1) No
99	40	3) >=35	3) 4-year college degree	(1) Male	2) 40-49	(1) Married or living in a marriage-like relationship	White	1	10 - As good as it can be	8	5	8	8	9	6	3	1	8	9	9	7.8333	13.0000	(2) Yes	(2) Yes	(1) No
100	33	2) 30 to <35	1) HS/GED	(1) Male	4) 60+	(1) Married or living in a marriage-like relationship	White	1	9	9	9	9	9	9	0 - No pain	0 - No pain	1	9	10 - No concerns	10 - No concerns	9.3333	11.0000	(1) No	(1) No	(1) No	(1) No
101	36	3) >=35	1) HS/GED	(1) Male	3) 50-59	(1) Married or living in a marriage-like relationship	White	1	9	10 - As good as it can be	9		8	6	7	5	5	10 - Highest level of support	10 - No concerns	10 - No concerns	7.7273	20.0000	(1) No	(1) No	(1) No
102	32	2) 30 to <35	3) 4-year college degree	(1) Male	2) 40-49	(1) Married or living in a marriage-like relationship	White	1	10 - As good as it can be	9	9	9	9	9	2	4	3	10 - Highest level of support	10 - No concerns	10 - No concerns	8.8333	21.5385	(2) Yes	(1) No	(1) No
103	35	3) >=35	2) Some college or voc/tech school or AA degree	(1) Male	3) 50-59	(1) Married or living in a marriage-like relationship	White	1	8	10 - As good as it can be	6	9	10 - As good as it can be	9	10 - Constant pain	6	3	10 - Highest level of support	9		7.4545	11.0000	(1) No	(1) No	(1) No
104	38	3) >=35	3) 4-year college degree	(1) Male	4) 60+	(1) Married or living in a marriage-like relationship	White	1	9	9	9	9	8	8	0 - No pain	0 - No pain	0 - No fatigue	9	10 - No concerns	10 - No concerns	9.2500	13.0000
105	36	3) >=35	4) Grad/professional school	(1) Male	3) 50-59	(2) divorced	White	1	7	9	7	7	6	7	2	5	1	7	10 - No concerns	8	7.5000	21.0000	(1) No	(1) No	(1) No
106	33	2) 30 to <35	3) 4-year college degree	(1) Male	2) 40-49	(1) Married or living in a marriage-like relationship	White	1	9	7	7	7	7	7	1	0 - No pain	6	7	3	9	7.1667	29.0000	(1) No	(1) No	(1) No
107	31	2) 30 to <35	2) Some college or voc/tech school or AA degree	(1) Male	4) 60+	(1) Married or living in a marriage-like relationship			7	8	8	7	9	10 - As good as it can be	1	0 - No pain	2	7	3	3	7.4167	14.0000	(1) No	(1) No	(1) No
108	40	3) >=35	4) Grad/professional school	(1) Male	3) 50-59	(1) Married or living in a marriage-like relationship	White	1	10 - As good as it can be	10 - As good as it can be	10 - As good as it can be	10 - As good as it can be	10 - As good as it can be	10 - As good as it can be	9	1	0 - No fatigue	10 - Highest level of support	10 - No concerns	10 - No concerns	9.1667	15.0000	(1) No	(1) No	(1) No	(1) No
109	38	3) >=35	2) Some college or voc/tech school or AA degree	(1) Male	3) 50-59	(1) Married or living in a marriage-like relationship	White	1	8	8	8	8	8	7	4	3	5	8	9	8	7.5000	17.0000	(1) No	(1) No	(1) No
110	17	1) <30	4) Grad/professional school	(1) Male	2) 40-49	(1) Married or living in a marriage-like relationship	Hispanic	0	7	6	8	4	7	4	2	2	4	7	3	3	5.9167	34.0000	(1) No	(1) No	(1) No
111	37	3) >=35	2) Some college or voc/tech school or AA degree	(1) Male	3) 50-59	(1) Married or living in a marriage-like relationship	White	1	8	8	7	7	8	9	0 - No pain	0 - No pain	2	7	8	8	8.1667	21.0000	(1) No	(1) No	(1) No
112	33	2) 30 to <35	4) Grad/professional school	(1) Male	1 <40 years	(1) Married or living in a marriage-like relationship	White	1	9	10 - As good as it can be	7	9	10 - As good as it can be	10 - As good as it can be	0 - No pain	0 - No pain	4	8	0 - Constant concerns	0 - Constant concerns	7.4167	18.0000	(1) No	(1) No	(1) No	(1) No
113	34	2) 30 to <35	4) Grad/professional school	(1) Male	3) 50-59	(1) Married or living in a marriage-like relationship	White	1	8	9	7	8	9	9	3	3	2	8	5	0 - Constant concerns	7.0833	19.0000	(1) No	(1) No	(1) No
114	30	2) 30 to <35	3) 4-year college degree	(1) Male	3) 50-59	(1) Married or living in a marriage-like relationship	White	1	8	9	7	8	6	7	6	2	2	8	3	8	7.0000	11.0000	(2) Yes	(2) Yes	(1) No	(1) No
115	39	3) >=35	1) HS/GED	(1) Male	2) 40-49	(2) divorced	White	1	10 - As good as it can be	10 - As good as it can be	8	10 - As good as it can be	10 - As good as it can be	10 - As good as it can be	0 - No pain	0 - No pain	2	10 - Highest level of support	7	10 - No concerns	9.4167	5.0000	(1) No	(1) No	(1) No
116	37	3) >=35	3) 4-year college degree	(1) Male	4) 60+	(1) Married or living in a marriage-like relationship	White	1	10 - As good as it can be	10 - As good as it can be	10 - As good as it can be	10 - As good as it can be	10 - As good as it can be	10 - As good as it can be	1	2	2	10 - Highest level of support	10 - No concerns	10 - No concerns	9.5833	5.0000	(1) No	(1) No	(1) No	(1) No
117	31	2) 30 to <35				(1) Married or living in a marriage-like relationship			9	8	9	8	8	8	0 - No pain	0 - No pain	1	7	9	10 - No concerns	8.7500	27.0000	(1) No	(1) No	(1) No
118	32	2) 30 to <35	4) Grad/professional school	(1) Male	3) 50-59	(1) Married or living in a marriage-like relationship	White	1	8	8	8	8	8	8	1	0 - No pain	4	7	3	10 - No concerns	7.7500	28.0000	(2) Yes	(2) Yes	(1) No	(1) No
119	40	3) >=35	4) Grad/professional school	(1) Male	3) 50-59	(1) Married or living in a marriage-like relationship	White	1	10 - As good as it can be	10 - As good as it can be	9	10 - As good as it can be	10 - As good as it can be	9	1	2	2	8	10 - No concerns	10 - No concerns	9.2500	0.0000	(1) No	(1) No	(1) No	(1) No
120	34	2) 30 to <35	4) Grad/professional school	(1) Male	4) 60+	(1) Married or living in a marriage-like relationship	White	1	7	8	7	9	8	9	9	6	1	9	3	8	6.8333	21.5385	(2) Yes	(2) Yes	(1) No
121	33	2) 30 to <35	3) 4-year college degree	(2) Female	3) 50-59	(1) Married or living in a marriage-like relationship	White	1	9	9	9	9	9	8	2	1	2	9	9	10 - No concerns	8.8333	13.0000	(1) No	(1) No	(1) No	(1) No
122	27	1) <30	4) Grad/professional school	(1) Male	3) 50-59	(1) Married or living in a marriage-like relationship	White	1	8	8	7	8	6	7	1	1	6	9	3	7	7.0833	24.0000	(1) No	(1) No	(1) No	(1) No
123	30	2) 30 to <35	4) Grad/professional school	(1) Male	4) 60+	(1) Married or living in a marriage-like relationship	White	1	9	10 - As good as it can be	9	9	9	10 - As good as it can be	0 - No pain	0 - No pain	1	10 - Highest level of support	10 - No concerns	10 - No concerns	9.5833	18.0000	(1) No	(1) No	(1) No	(1) No
124	33	2) 30 to <35	3) 4-year college degree	(1) Male	3) 50-59	(2) divorced	White	1	8	8	9	8	7	4	1	1	0 - No fatigue	7	10 - No concerns	9	8.1667	11.0000	(1) No	(1) No	(1) No	(1) No
125	35	3) >=35	3) 4-year college degree	(1) Male	3) 50-59	(1) Married or living in a marriage-like relationship	White	1	7	7	6	8	7	6	3	2	3	6	2	5	6.3333	25.0000	(1) No	(1) No	(1) No	(1) No
126	29	1) <30	3) 4-year college degree	(1) Male	2) 40-49	(1) Married or living in a marriage-like relationship	White	1	8	8	6	7	7	5	0 - No pain	0 - No pain	3	7	5	9	7.4167	18.0000	(1) No	(1) No	(1) No	(1) No
127	29	1) <30	3) 4-year college degree	(1) Male	3) 50-59	(5) Never married	White	1	10 - As good as it can be	9	10 - As good as it can be	9	9	8	0 - No pain	0 - No pain	0 - No fatigue	9	10 - No concerns	10 - No concerns	9.5000	23.0000	(2) Yes	(1) No	(1) No	(1) No
128	32	2) 30 to <35	3) 4-year college degree	(1) Male	2) 40-49	(1) Married or living in a marriage-like relationship	White	1	8	8	8	9	8	9	3	2	2	9	10 - No concerns	10 - No concerns	8.5000	14.0000	(1) No	(1) No	(1) No
129	32	2) 30 to <35	2) Some college or voc/tech school or AA degree	(1) Male	4) 60+	(1) Married or living in a marriage-like relationship	White	1	8	9	8	9	7	7	8	5	6	10 - Highest level of support	3	10 - No concerns	6.8333	18.0000	(2) Yes		(1) No
130	25	1) <30	4) Grad/professional school	(2) Female	3) 50-59	(1) Married or living in a marriage-like relationship	White	1	9	9	9	9	9		1	1	0 - No fatigue	9	9	10 - No concerns	9.1818	6.0000	(1) No	(1) No	(1) No
131	27	1) <30	4) Grad/professional school	(1) Male	3) 50-59	(1) Married or living in a marriage-like relationship	Other/Multiple	0	7	7	7	7	3	7	0 - No pain	0 - No pain	3	7	5	5	6.8333	25.0000	(1) No	(1) No	(1) No	(1) No
132	36	3) >=35	4) Grad/professional school	(1) Male	3) 50-59	(1) Married or living in a marriage-like relationship	White	1	8	9	8	8	9	9	2	1	4	9	10 - No concerns	10 - No concerns	8.5833	13.0000	(1) No	(1) No	(1) No	(1) No
133	33	2) 30 to <35	3) 4-year college degree	(1) Male	2) 40-49	(1) Married or living in a marriage-like relationship	Asian	0	8	7	7	7	7	7	0 - No pain	0 - No pain	8	10 - Highest level of support	10 - No concerns	8	7.7500	22.0000	(1) No	(1) No	(1) No	(1) No
134	31	2) 30 to <35	4) Grad/professional school	(1) Male	1 <40 years	(1) Married or living in a marriage-like relationship	White	1	8	8	5	7	7	7	1	1	6	7	9	9	7.4167	22.0000	(1) No	(1) No	(1) No	(1) No
135	33	2) 30 to <35	4) Grad/professional school	(1) Male	3) 50-59	(1) Married or living in a marriage-like relationship	Other/Multiple	0	8	7	8	7	7	7	4	2	3	9	2	1	6.4167	15.0000	(1) No	(1) No	(1) No	(1) No
136	36	3) >=35	4) Grad/professional school	(1) Male	3) 50-59	(1) Married or living in a marriage-like relationship	White	1	9	9	7	9	9	9	0 - No pain	0 - No pain	1	8	9	9	8.9167	15.0000	(1) No	(1) No	(1) No
137	22	1) <30	3) 4-year college degree	(2) Female	3) 50-59	(1) Married or living in a marriage-like relationship	White	1	8	8	5	8	8	5	3	3	7	7	8	10 - No concerns	7.0000	38.0000	(2) Yes	(2) Yes	(1) No	(1) No
138	33	2) 30 to <35	4) Grad/professional school	(1) Male	2) 40-49	(1) Married or living in a marriage-like relationship	White	1	8	9	5	8	7	7	1	1	3	8	9	1	7.2500	20.0000	(1) No	(1) No	(1) No
139	39	3) >=35	2) Some college or voc/tech school or AA degree	(2) Female	2) 40-49	(3) Widowed	White	1	9	9	8	7	8	9	0 - No pain	0 - No pain	2	4	10 - No concerns	10 - No concerns	8.5000	23.0000	(1) No	(1) No	(1) No
140	32	2) 30 to <35	4) Grad/professional school	(2) Female	4) 60+	(4) Separated	White	1	6	10 - As good as it can be	8	5	7	8	6	3	2	10 - Highest level of support	8	3	7.0000	28.0000	(1) No	(2) Yes	(1) No	(1) No
141	39	3) >=35	3) 4-year college degree	(1) Male	4) 60+	(1) Married or living in a marriage-like relationship	White	1	10 - As good as it can be	10 - As good as it can be	10 - As good as it can be	10 - As good as it can be	10 - As good as it can be	10 - As good as it can be	0 - No pain	0 - No pain	0 - No fatigue	10 - Highest level of support	10 - No concerns	10 - No concerns	10.0000	14.0000	(1) No	(1) No	(1) No	(1) No
142	34	2) 30 to <35	4) Grad/professional school	(1) Male	2) 40-49	(1) Married or living in a marriage-like relationship	White	1	10 - As good as it can be	10 - As good as it can be	9	9	8	8	1	2	2	9	7	9	8.6667	19.0000	(1) No	(1) No	(1) No	(1) No
143	23	1) <30	3) 4-year college degree	(2) Female	3) 50-59	(1) Married or living in a marriage-like relationship	White	1	8	7	6	9	9	9	2	3	2	5	3	9	7.3333	29.0000	(1) No	(1) No	(1) No	(1) No
144	32	2) 30 to <35	1) HS/GED	(1) Male	4) 60+	(1) Married or living in a marriage-like relationship	White	1	9	9	8	9	9	10 - As good as it can be	5	3	5	10 - Highest level of support	10 - No concerns	10 - No concerns	8.4167	15.0000	(1) No	(1) No	(1) No	(1) No
145	35	3) >=35	2) Some college or voc/tech school or AA degree	(1) Male	4) 60+	(1) Married or living in a marriage-like relationship	White	1	9	8	7	7	7	9	0 - No pain	0 - No pain	6	8	6	6	7.5833	28.0000	(2) Yes	(1) No	(1) No
146	37	3) >=35	4) Grad/professional school	(1) Male	3) 50-59	(1) Married or living in a marriage-like relationship	White	1	10 - As good as it can be	10 - As good as it can be	9	10 - As good as it can be	10 - As good as it can be	9	3	3	1	10 - Highest level of support	9	9	9.0833	17.0000	(1) No	(1) No	(1) No
147	26	1) <30	3) 4-year college degree	(1) Male	1 <40 years	(1) Married or living in a marriage-like relationship	White	1	5	7	4	5	5	7	3	2	8	8	3	1	5.1667	27.0000	(1) No	(1) No	(1) No	(1) No
148	34	2) 30 to <35	3) 4-year college degree	(1) Male	1 <40 years	(5) Never married	Asian	0	8	8	6	8	7	8	2	2	3	8	9	9	7.8333	22.0000	(1) No	(1) No	(1) No
149	38	3) >=35	4) Grad/professional school	(1) Male	2) 40-49	(1) Married or living in a marriage-like relationship	White	1	7	7	7	8	6	8	1	1	2	4	9	7	7.4167	20.0000	(1) No	(1) No	(1) No	(1) No
150	20	1) <30	3) 4-year college degree	(1) Male	3) 50-59	(1) Married or living in a marriage-like relationship	White	1	8	6	8	6	8	5	0 - No pain	0 - No pain	3	9	7	7	7.5833	22.0000	(3) Dont know	(3) Dont know	(1) No	(1) No
151	30	2) 30 to <35	3) 4-year college degree	(1) Male	3) 50-59	(1) Married or living in a marriage-like relationship	White	1	7	8	5	8	5	5	1	1	4	7	7	4	6.6667	21.0000	(1) No	(1) No	(1) No
152	24	1) <30	3) 4-year college degree	(2) Female	2) 40-49	(1) Married or living in a marriage-like relationship	White	1	7	6	8	5	9	8	1	1	5	8	5	8	7.2500	37.0000	(1) No	(1) No	(1) No	(1) No
153	36	3) >=35	3) 4-year college degree	(1) Male	3) 50-59	(1) Married or living in a marriage-like relationship	White	1	9	10 - As good as it can be	9	9	8	9	1	1	1	9	9	10 - No concerns	9.0833	10.0000	(1) No	(1) No	(1) No
154	34	2) 30 to <35	3) 4-year college degree	(1) Male	3) 50-59	(1) Married or living in a marriage-like relationship	White	1	8	8	5	9	9	6	2	3	3	9	10 - No concerns	10 - No concerns	8.0000	5.0000	(1) No	(1) No	(1) No
155	34	2) 30 to <35	4) Grad/professional school	(2) Female	3) 50-59	(2) divorced	White	1	7	8	7	7	8	7	1	1	5	9	6	0 - Constant concerns	6.8333	19.0000	(2) Yes	(1) No	(1) No	(1) No
156	38	3) >=35	4) Grad/professional school	(1) Male	4) 60+	(1) Married or living in a marriage-like relationship	White	1	7	8	7	9	7	9	5	3	3	8	5	9	7.3333	21.0000	(1) No	(1) No	(1) No	(1) No
157	39	3) >=35	3) 4-year college degree	(1) Male	2) 40-49	(1) Married or living in a marriage-like relationship			7	7	7	7	7	8	4	2	2	6	4	2	6.4167	21.0000	(1) No	(2) Yes	(1) No	(1) No
158	39	3) >=35	4) Grad/professional school	(1) Male	3) 50-59	(1) Married or living in a marriage-like relationship	White	1	8	10 - As good as it can be	6	9	9	8	10 - Constant pain	3	5	10 - Highest level of support	6	10 - No concerns	7.3333	12.0000	(1) No	(1) No	(1) No	(1) No
159	30	2) 30 to <35	4) Grad/professional school	(2) Female	4) 60+	(2) divorced	White	1	9	8	8	8	10 - As good as it can be	8	0 - No pain	0 - No pain	3	8	7	10 - No concerns	8.5833	22.6154	(1) No	(1) No	(1) No	(1) No
160	34	2) 30 to <35	4) Grad/professional school	(1) Male	2) 40-49	(1) Married or living in a marriage-like relationship	White	1	7	7	5	6	9	9	7	5	4	7	7	2	6.0833	14.0000	(1) No	(1) No	(1) No	(1) No
161	34	2) 30 to <35	2) Some college or voc/tech school or AA degree	(1) Male	2) 40-49	(1) Married or living in a marriage-like relationship	White	1	6	6	8	5	7	7	3	3	0 - No fatigue	6	2	3	6.1667	26.0000	(2) Yes	(1) No	(1) No	(1) No
162	29	1) <30	2) Some college or voc/tech school or AA degree	(1) Male	2) 40-49	(1) Married or living in a marriage-like relationship	White	1	9	8	5	7	7	10 - As good as it can be	3	0 - No pain	4	7	8	10 - No concerns	7.8333	18.0000	(1) No	(1) No	(1) No	(1) No
163	30	2) 30 to <35	3) 4-year college degree	(2) Female	3) 50-59	(1) Married or living in a marriage-like relationship	Asian	0	9	9	9	9	9	9	1	4	1	9	8	9	8.6667	9.0000	(1) No	(1) No	(1) No	(1) No
164	36	3) >=35	3) 4-year college degree	(1) Male	1 <40 years	(1) Married or living in a marriage-like relationship	White	1	8	8	7	8	6	8	1	2	4	9	6	9	7.6667	24.0000	(1) No	(1) No	(1) No	(1) No
165	33	2) 30 to <35	2) Some college or voc/tech school or AA degree	(1) Male	3) 50-59	(1) Married or living in a marriage-like relationship	White	1	8	8	8	8	7	7	7	7	8	10 - Highest level of support	8	8	6.6667	11.0000	(1) No	(1) No	(1) No
166	26	1) <30	3) 4-year college degree	(2) Female	1 <40 years	(1) Married or living in a marriage-like relationship	White	1	7	6	5	6	8	6	2	2	7	7	10 - No concerns	10 - No concerns	7.0000	19.0000	(1) No	(1) No	(1) No
167	28	1) <30	3) 4-year college degree	(1) Male	3) 50-59	(1) Married or living in a marriage-like relationship	White	1	8	9	9	9	8	9	0 - No pain	0 - No pain	2	10 - Highest level of support	8	10 - No concerns	9.0000	13.0000	(1) No	(1) No	(1) No	(1) No
168	30	2) 30 to <35	3) 4-year college degree	(2) Female	3) 50-59	(1) Married or living in a marriage-like relationship	White	1	9	9	9	9	9	9	0 - No pain	0 - No pain	2	9	8	10 - No concerns	9.0833	19.0000	(2) Yes	(1) No	(1) No	(1) No
169	40	3) >=35	4) Grad/professional school	(1) Male	4) 60+	(1) Married or living in a marriage-like relationship	White	1	9	10 - As good as it can be	9	10 - As good as it can be	10 - As good as it can be	10 - As good as it can be	1	1	1	3	9	9	8.8333	15.0000	(1) No	(1) No	(1) No	(1) No
170	32	2) 30 to <35	4) Grad/professional school	(1) Male	4) 60+	(1) Married or living in a marriage-like relationship	White	1	9	9	9	9	9	6	1	1	0 - No fatigue	8	4	10 - No concerns	8.4167	14.0000	(1) No	(1) No	(1) No	(1) No
171	40	3) >=35	4) Grad/professional school	(1) Male	3) 50-59	(1) Married or living in a marriage-like relationship	White	1	10 - As good as it can be	10 - As good as it can be	10 - As good as it can be	10 - As good as it can be	10 - As good as it can be	10 - As good as it can be	3	1	3	9	9	10 - No concerns	9.2500	15.0000	(1) No	(1) No	(1) No	(1) No
172	36	3) >=35	3) 4-year college degree	(1) Male	2) 40-49	(1) Married or living in a marriage-like relationship	White	1	9	10 - As good as it can be	8	10 - As good as it can be	10 - As good as it can be	8	0 - No pain	1	0 - No fatigue	10 - Highest level of support	10 - No concerns	10 - No concerns	9.5000	3.0000	(1) No	(1) No	(1) No	(1) No
173	32	2) 30 to <35	4) Grad/professional school	(2) Female	2) 40-49	(1) Married or living in a marriage-like relationship	White	1	7	7	6	6	6	6	0 - No pain	0 - No pain	3	5	9	10 - No concerns	7.4167	15.0000	(2) Yes	(2) Yes	(1) No	(1) No
174	39	3) >=35	1) HS/GED	(2) Female	2) 40-49	(1) Married or living in a marriage-like relationship	White	1	10 - As good as it can be	10 - As good as it can be	10 - As good as it can be	10 - As good as it can be	10 - As good as it can be	10 - As good as it can be	4	3	3	10 - Highest level of support	10 - No concerns	10 - No concerns	9.1667	13.0000	(1) No	(1) No	(1) No	(1) No
175	37	3) >=35	3) 4-year college degree	(1) Male	3) 50-59	(1) Married or living in a marriage-like relationship	White	1	10 - As good as it can be	10 - As good as it can be	8	10 - As good as it can be	7	10 - As good as it can be	0 - No pain	0 - No pain	2	10 - Highest level of support	10 - No concerns	10 - No concerns	9.4167	9.0000	(1) No	(1) No	(1) No	(1) No
176	26	1) <30	4) Grad/professional school	(1) Male	3) 50-59	(1) Married or living in a marriage-like relationship	White	1	8	7	8	6	6	4	1	1	2	3	8	8	7.0000	24.0000	(1) No	(1) No	(1) No	(1) No
177	34	2) 30 to <35	3) 4-year college degree	(1) Male	2) 40-49	(1) Married or living in a marriage-like relationship	White	1	9	8	9	9	8	8	1	1	5	8	8	10 - No concerns	8.3333	21.0000	(1) No	(1) No	(1) No	(1) No
178	30	2) 30 to <35	4) Grad/professional school	(1) Male	2) 40-49	(1) Married or living in a marriage-like relationship	White	1	8	8	7	8	8	9	2	1	2	7	10 - No concerns	10 - No concerns	8.3333	19.0000	(3) Dont know	(1) No	(1) No	(1) No
179	38	3) >=35	4) Grad/professional school	(1) Male	2) 40-49	(1) Married or living in a marriage-like relationship	White	1	8	9	8	9	8	8	4	5	3	7	7	6	7.3333	16.0000	(1) No	(1) No	(1) No	(1) No
180	37	3) >=35	3) 4-year college degree	(1) Male	3) 50-59	(1) Married or living in a marriage-like relationship	White	1	10 - As good as it can be	10 - As good as it can be	10 - As good as it can be	10 - As good as it can be	10 - As good as it can be	10 - As good as it can be	0 - No pain	0 - No pain	2	10 - Highest level of support	10 - No concerns	10 - No concerns	9.8333	9.0000
181	38	3) >=35		(2) Female	3) 50-59	(1) Married or living in a marriage-like relationship	White	1	8	9	8	9	7	10 - As good as it can be	2	5	7	8	9	10 - No concerns	7.8333	17.0000	(1) No	(1) No	(1) No	(1) No
182	38	3) >=35	3) 4-year college degree	(1) Male	2) 40-49	(2) divorced	Black or African American	0	8	10 - As good as it can be	9	8	9	9	3	1	0 - No fatigue	10 - Highest level of support	8	8	8.7500	19.0000	(1) No	(1) No	(1) No	(1) No
183	39	3) >=35	1) HS/GED	(1) Male	3) 50-59	(1) Married or living in a marriage-like relationship	White	1	7	10 - As good as it can be	4	5	5	5	9	8	8	10 - Highest level of support	10 - No concerns	10 - No concerns	5.9167	15.0000	(1) No	(1) No	(1) No	(1) No
184	40	3) >=35	3) 4-year college degree	(1) Male	4) 60+	(1) Married or living in a marriage-like relationship	White	1	10 - As good as it can be	10 - As good as it can be	8	9	10 - As good as it can be	7	1	1	2	10 - Highest level of support	10 - No concerns	10 - No concerns	9.1667	8.0000	(1) No	(1) No	(1) No	(1) No
185	35	3) >=35	3) 4-year college degree	(1) Male	2) 40-49	(2) divorced	White	1	10 - As good as it can be	10 - As good as it can be	9	10 - As good as it can be	9	9	0 - No pain	0 - No pain	0 - No fatigue	10 - Highest level of support	10 - No concerns	10 - No concerns	9.7500	20.0000	(1) No	(1) No	(1) No	(1) No
186	29	1) <30	4) Grad/professional school	(1) Male	1 <40 years	(1) Married or living in a marriage-like relationship	White	1	8	7	8	7	8	7	2	0 - No pain	3	8	8	9	7.9167	26.0000	(2) Yes	(2) Yes	(1) No	(1) No
187	28	1) <30	4) Grad/professional school	(2) Female	4) 60+	(2) divorced	White	1	7	8	6	7	6	5	2	2	3	5	7	5	6.5833	23.0000	(2) Yes	(2) Yes	(1) No	(1) No
188	35	3) >=35	4) Grad/professional school	(1) Male	3) 50-59	(1) Married or living in a marriage-like relationship	White	1	8	8	7	7	6	6	3	2	2	7	9	9	7.5000	19.0000	(2) Yes	(1) No	(1) No	(1) No
189	24	1) <30	4) Grad/professional school	(1) Male	3) 50-59	(1) Married or living in a marriage-like relationship	White	1	7	8	7	7	7	7	0 - No pain	0 - No pain	1	5	10 - No concerns	7	7.8333	26.0000	(1) No	(1) No	(1) No	(1) No
190	30	2) 30 to <35				(1) Married or living in a marriage-like relationship			6	6	5	6	7	6	7	5	9	7	5	8	5.4167	27.0000	(3) Dont know	(1) No	(1) No
191	34	2) 30 to <35	3) 4-year college degree	(2) Female	3) 50-59	(1) Married or living in a marriage-like relationship	White	1	9	9	9	9	10 - As good as it can be	10 - As good as it can be	3	2	1	10 - Highest level of support	9	9	9.0000	23.0000	(1) No	(1) No	(1) No	(1) No
192	35	3) >=35	3) 4-year college degree	(1) Male	3) 50-59	(2) divorced	White	1	8	8	7	8	9	10 - As good as it can be	2	3	4	10 - Highest level of support	2	2	7.0833	24.0000	(1) No	(1) No	(1) No	(1) No
193	37	3) >=35	4) Grad/professional school	(2) Female	3) 50-59	(1) Married or living in a marriage-like relationship	White	1	6	5	6	6	3	6	2	3	3	3	8	10 - No concerns	6.2500	18.0000	(1) No	(1) No	(1) No	(1) No
194	28	1) <30	4) Grad/professional school	(1) Male	4) 60+	(4) Separated	White	1	7	7	8	5	3	3	0 - No pain	0 - No pain	2	9	8	7	7.0833	37.0000	(1) No	(1) No	(1) No	(1) No
195	40	3) >=35	4) Grad/professional school	(2) Female	3) 50-59	(1) Married or living in a marriage-like relationship	White	1	10 - As good as it can be	10 - As good as it can be	9	10 - As good as it can be	10 - As good as it can be	10 - As good as it can be	1	4	0 - No fatigue	10 - Highest level of support	10 - No concerns	10 - No concerns	9.5000	8.0000	(1) No	(1) No	(1) No	(1) No
196	38	3) >=35	4) Grad/professional school	(2) Female	2) 40-49	(5) Never married	White	1	9	10 - As good as it can be	9	10 - As good as it can be	10 - As good as it can be	10 - As good as it can be	1	1	8	10 - Highest level of support	10 - No concerns	10 - No concerns	9.0000	8.0000	(1) No	(1) No	(1) No
197	35	3) >=35	2) Some college or voc/tech school or AA degree	(1) Male	4) 60+	(1) Married or living in a marriage-like relationship	White	1	10 - As good as it can be	10 - As good as it can be	10 - As good as it can be	10 - As good as it can be	10 - As good as it can be	10 - As good as it can be	1	1	0 - No fatigue	10 - Highest level of support	10 - No concerns	10 - No concerns	9.8333	14.0000	(1) No	(1) No	(1) No	(1) No
198	28	1) <30	2) Some college or voc/tech school or AA degree	(1) Male	3) 50-59	(1) Married or living in a marriage-like relationship	White	1	8	9	8	9	8	9	3	2	4	9	3	9	7.7500	23.0000	(1) No	(1) No	(1) No	(1) No
199	39	3) >=35	4) Grad/professional school	(1) Male	3) 50-59	(1) Married or living in a marriage-like relationship	White	1	10 - As good as it can be	9	8	9	7	8	2	1	4	8	8	9	8.2500	22.0000	(1) No	(2) Yes	(1) No
200	28	1) <30	4) Grad/professional school	(1) Male	3) 50-59	(1) Married or living in a marriage-like relationship	White	1	10 - As good as it can be	10 - As good as it can be	10 - As good as it can be	9	8	7	2	1	1	8	0 - Constant concerns	0 - Constant concerns	7.3333	20.0000	(1) No	(1) No	(1) No	(1) No
201	31	2) 30 to <35	4) Grad/professional school	(1) Male	2) 40-49	(1) Married or living in a marriage-like relationship	White	1	9	8	8	8	8	4	1	3	6	7	9	9	7.5000	23.0000	(1) No	(1) No	(1) No	(1) No
202	28	1) <30	2) Some college or voc/tech school or AA degree	(1) Male	3) 50-59	(1) Married or living in a marriage-like relationship	White	1	7	7	3	7	2	7	6	3	6	6	7	7	5.6667	25.0000	(2) Yes	(1) No	(1) No	(1) No
203	26	1) <30	4) Grad/professional school	(1) Male	2) 40-49	(1) Married or living in a marriage-like relationship	White	1	5	7	7	7	10 - As good as it can be	9	0 - No pain	3	7	10 - Highest level of support	6	6	7.2500	35.0000	(1) No	(1) No	(1) No	(1) No
204	29	1) <30	4) Grad/professional school	(1) Male	3) 50-59	(1) Married or living in a marriage-like relationship	White	1	4	8	4	6	1	3	3	2	5	7	8	7	5.6667	36.0000	(1) No	(1) No	(1) No
205	36	3) >=35	4) Grad/professional school	(1) Male	3) 50-59	(1) Married or living in a marriage-like relationship	White	1	10 - As good as it can be	10 - As good as it can be	10 - As good as it can be	10 - As good as it can be	8	8	0 - No pain	0 - No pain	2	10 - Highest level of support	10 - No concerns	10 - No concerns	9.5000	13.0000	(1) No	(1) No	(1) No	(1) No
206	33	2) 30 to <35	3) 4-year college degree	(1) Male	3) 50-59	(1) Married or living in a marriage-like relationship	White	1	9	9	5	8	9	6	1	0 - No pain	3	8	0 - Constant concerns	0 - Constant concerns	6.6667	12.0000	(1) No	(1) No	(1) No	(1) No
207	37	3) >=35	1) HS/GED	(1) Male	1 <40 years	(1) Married or living in a marriage-like relationship	White	1	8	9	7	9	9	8	3	2	1	10 - Highest level of support	8	9	8.4167	13.0000	(2) Yes	(1) No	(1) No	(1) No
208	39	3) >=35	4) Grad/professional school	(1) Male	3) 50-59	(1) Married or living in a marriage-like relationship	White	1	10 - As good as it can be	10 - As good as it can be	8	9	8	9	4	4	3	10 - Highest level of support	10 - No concerns	10 - No concerns	8.5833	8.0000	(1) No	(1) No	(1) No	(1) No
209	36	3) >=35	4) Grad/professional school	(1) Male	3) 50-59	(1) Married or living in a marriage-like relationship	White	1	6	10 - As good as it can be	6	8	8	8	5	5	1	5	1	1	6.0000	15.0000	(1) No	(1) No	(1) No
210	30	2) 30 to <35	4) Grad/professional school	(1) Male	2) 40-49	(1) Married or living in a marriage-like relationship	White	1	8	8	7	8	8	8	4	3	4	9	9	9	7.7500	23.0000	(1) No	(1) No	(1) No	(1) No
211	30	2) 30 to <35	4) Grad/professional school	(1) Male	4) 60+	(1) Married or living in a marriage-like relationship	White	1	8	8	8	8	8	7	1	1	2	9	9	9	8.3333	15.0000	(1) No	(1) No	(1) No
212	34	2) 30 to <35	4) Grad/professional school	(1) Male	3) 50-59	(1) Married or living in a marriage-like relationship	White	1	9	9	8	9	7	9	2	3	0 - No fatigue	10 - Highest level of support	10 - No concerns	10 - No concerns	8.8333	12.0000	(1) No	(1) No	(1) No	(1) No
213	29	1) <30	3) 4-year college degree	(1) Male	4) 60+	(1) Married or living in a marriage-like relationship	White	1	10 - As good as it can be	10 - As good as it can be	10 - As good as it can be	10 - As good as it can be	9	9	2	1	2	10 - Highest level of support	9	9	9.2500	14.0000	(1) No	(1) No	(1) No	(1) No
214	31	2) 30 to <35	4) Grad/professional school	(2) Female	3) 50-59	(5) Never married	White	1	7	5	5	4	8	5	4	1	3	3	2	2	5.2500	34.0000	(1) No	(3) Dont know	(1) No	(1) No
215	31	2) 30 to <35	4) Grad/professional school	(1) Male	3) 50-59	(1) Married or living in a marriage-like relationship	Other/Multiple	0	7	8	6	8	7	8	5	7	6	8	10 - No concerns	10 - No concerns	7.0000	16.0000	(1) No	(1) No	(1) No	(1) No
216	35	3) >=35	3) 4-year college degree	(2) Female	3) 50-59	(1) Married or living in a marriage-like relationship	Hispanic	0	10 - As good as it can be	10 - As good as it can be	9	10 - As good as it can be	6	9	0 - No pain	0 - No pain	1	10 - Highest level of support	10 - No concerns	10 - No concerns	9.4167	5.0000	(1) No	(1) No	(1) No	(1) No
217	28	1) <30	3) 4-year college degree	(1) Male	4) 60+	(1) Married or living in a marriage-like relationship	White	1	8	8	8	8	8	8	8	6	7	10 - Highest level of support	7	9	6.9167	23.0000	(1) No	(1) No	(1) No	(1) No
218	28	1) <30	3) 4-year college degree	(1) Male	4) 60+	(5) Never married	White	1	8	8	6	9	6	9	1	0 - No pain	2	9	10 - No concerns	10 - No concerns	8.5000	25.0000	(1) No	(1) No	(1) No	(1) No
219	34	2) 30 to <35	4) Grad/professional school	(2) Female	2) 40-49	(1) Married or living in a marriage-like relationship	White	1	9	8	7	8	9	7	5	2	4	4	9	10 - No concerns	7.5000	23.0000	(1) No	(1) No	(1) No	(1) No
220	31	2) 30 to <35	2) Some college or voc/tech school or AA degree	(1) Male	4) 60+	(2) divorced	White	1	6	4	7	5	5	5	1	0 - No pain	7	9	7	5	6.2500	31.0000	(2) Yes
221	37	3) >=35	3) 4-year college degree	(1) Male	3) 50-59	(1) Married or living in a marriage-like relationship	White	1	9	9	7	10 - As good as it can be	7	9	0 - No pain	1	2	9	2	5	7.8333	15.0000	(1) No	(1) No	(1) No	(1) No
222	31	2) 30 to <35				(4) Separated			8	9	8	9	9	7	10 - Constant pain	8	2	9	7	7	6.9167	20.0000	(1) No	(1) No	(1) No
223	27	1) <30	4) Grad/professional school	(1) Male	4) 60+	(1) Married or living in a marriage-like relationship	White	1	8	8	7	8	7	7	1	1	5	5	8	8	7.4167	14.0000	(2) Yes	(1) No	(1) No	(1) No
224	38	3) >=35	4) Grad/professional school	(2) Female	2) 40-49	(1) Married or living in a marriage-like relationship	White	1	8	8	8	8	8	8	0 - No pain	0 - No pain	7	9	9	10 - No concerns	8.2500	12.0000	(2) Yes	(1) No	(1) No
225	40	3) >=35	3) 4-year college degree	(1) Male	3) 50-59	(1) Married or living in a marriage-like relationship	White	1	9	10 - As good as it can be	7	9	9	9	2	2	9	10 - Highest level of support	10 - No concerns	10 - No concerns	8.3333	7.0000	(1) No	(1) No	(1) No	(1) No
226	34	2) 30 to <35	4) Grad/professional school	(1) Male	3) 50-59	(1) Married or living in a marriage-like relationship	White	1	9	9	8	9	9	9	2	2	3	9	9	9	8.5833	11.0000
227	28	1) <30	4) Grad/professional school	(1) Male	2) 40-49	(1) Married or living in a marriage-like relationship	White	1	8	8	7	8	5	6	1	2	4	8	9	9	7.5833	13.0000	(1) No	(1) No	(1) No	(1) No
228	34	2) 30 to <35	4) Grad/professional school	(2) Female	1 <40 years	(1) Married or living in a marriage-like relationship	White	1	9	10 - As good as it can be	8	10 - As good as it can be	10 - As good as it can be	8	2	1	2	10 - Highest level of support	2	0 - Constant concerns	7.6667	17.0000	(1) No	(1) No	(1) No	(1) No
229	36	3) >=35	3) 4-year college degree	(1) Male	4) 60+	(1) Married or living in a marriage-like relationship	White	1	8	8	8	8	8	8	4	1	1	9	8	10 - No concerns	8.2500	21.0000	(1) No	(1) No	(1) No	(1) No
230	31	2) 30 to <35	4) Grad/professional school	(2) Female	2) 40-49	(1) Married or living in a marriage-like relationship	White	1	7	6	9	7	6	5	0 - No pain	0 - No pain	5	8	8	10 - No concerns	7.5833	27.0000	(2) Yes	(1) No	(1) No	(1) No
231	36	3) >=35	3) 4-year college degree	(1) Male	3) 50-59	(1) Married or living in a marriage-like relationship	White	1	7	7	7	7	7	7	5	7	7	10 - Highest level of support	10 - No concerns	10 - No concerns	6.9167	14.0000	(2) Yes	(1) No	(1) No	(1) No
232	37	3) >=35	3) 4-year college degree	(1) Male	2) 40-49	(1) Married or living in a marriage-like relationship	White	1	8	7	7	8	8	9	0 - No pain	0 - No pain	4	9	7	7	8.0000	14.0000	(1) No	(1) No	(1) No	(1) No
233	36	3) >=35	4) Grad/professional school	(1) Male	3) 50-59	(1) Married or living in a marriage-like relationship	White	1	8	9	9	9	9	9	3	3	1	9	9	9	8.5833	17.0000	(1) No	(1) No	(1) No
234	32	2) 30 to <35	4) Grad/professional school	(1) Male	3) 50-59	(1) Married or living in a marriage-like relationship	White	1	7	7	4	5	7	5	7	4	8	7	4	5	5.1667	30.0000	(1) No	(1) No	(1) No	(1) No
235	15	1) <30	4) Grad/professional school	(2) Female	3) 50-59	(1) Married or living in a marriage-like relationship	White	1	7	6	6	6	6	6	5	6	3	7	8	4	6.0000	37.0000	(2) Yes	(1) No	(1) No	(1) No
236	34	2) 30 to <35	4) Grad/professional school	(1) Male	3) 50-59	(1) Married or living in a marriage-like relationship	White	1	9	9	7	9	9	9	7	7	6	10 - Highest level of support	10 - No concerns	10 - No concerns	7.6667	18.3077	(1) No	(1) No	(1) No	(1) No
237	39	3) >=35	3) 4-year college degree	(2) Female	2) 40-49	(2) divorced	White	1	9	9	7	8	4	7	2	0 - No pain	5	5	1	1	6.1667	11.0000	(1) No	(1) No	(1) No	(1) No
238	37	3) >=35	4) Grad/professional school	(1) Male	3) 50-59	(1) Married or living in a marriage-like relationship	White	1	8	9	3	8	3	4	1	0 - No pain	4	7	9	9	7.0833	16.0000	(1) No	(1) No	(1) No	(1) No
239	32	2) 30 to <35	4) Grad/professional school	(2) Female	4) 60+	(2) divorced	White	1	9	9	8	9	9	9	10 - Constant pain	3	5	9	9	9	7.6667	16.0000	(1) No	(1) No	(1) No
240	30	2) 30 to <35	4) Grad/professional school	(2) Female	3) 50-59	(1) Married or living in a marriage-like relationship	White	1	6	8	8	6	8	6	0 - No pain	0 - No pain	1	10 - Highest level of support	8	10 - No concerns	8.2500	15.0000	(1) No	(1) No	(1) No
241	27	1) <30	4) Grad/professional school	(1) Male	3) 50-59	(1) Married or living in a marriage-like relationship	White	1	8	9	7	8	6	7	1	0 - No pain	7	8	10 - No concerns		7.7273	19.0000	(1) No	(1) No	(1) No	(1) No
242	36	3) >=35	4) Grad/professional school	(2) Female	4) 60+	(2) divorced	White	1	8	7	7	7	7	7	5	4	2	7	7	8	7.0000	16.0000	(2) Yes	(1) No	(1) No
243	26	1) <30	4) Grad/professional school	(1) Male	3) 50-59	(1) Married or living in a marriage-like relationship	White	1	8	7	8	5	7	8	1	1	5	6	1	0 - Constant concerns	6.0833	26.0000	(2) Yes	(2) Yes	(1) No	(1) No
244	33	2) 30 to <35	4) Grad/professional school	(1) Male	4) 60+	(1) Married or living in a marriage-like relationship	White	1	8	8	7	7	7	10 - As good as it can be	3	1	4	9	8	8	7.8333	21.0000	(1) No	(1) No	(1) No	(1) No
245	29	1) <30	1) HS/GED	(1) Male	2) 40-49	(1) Married or living in a marriage-like relationship	White	1	8	8	8	8	7	8	2	2	9	9	8	8	7.4167	16.0000	(1) No	(1) No	(1) No
246	35	3) >=35	4) Grad/professional school	(1) Male	4) 60+	(1) Married or living in a marriage-like relationship	White	1	9	10 - As good as it can be	9	9	8	9	1	1	0 - No fatigue	9	10 - No concerns	10 - No concerns	9.2500	13.0000	(1) No	(1) No	(1) No
247	20	1) <30	4) Grad/professional school	(1) Male	4) 60+	(1) Married or living in a marriage-like relationship	White	1	5	9	5	4	9	4	5	3	7	6	5		5.6364	30.0000	(1) No	(1) No	(1) No
248	30	2) 30 to <35	4) Grad/professional school	(1) Male	3) 50-59	(1) Married or living in a marriage-like relationship	White	1	10 - As good as it can be	8	7	8	7	9	2	2	5	7	9	9	7.9167	19.0000	(1) No	(1) No	(1) No
249	29	1) <30	4) Grad/professional school	(1) Male	2) 40-49	(1) Married or living in a marriage-like relationship	White	1	9	8	8	8	8	8	0 - No pain	0 - No pain	0 - No fatigue	7	5	10 - No concerns	8.4167	25.0000	(1) No	(1) No	(1) No	(1) No
250	32	2) 30 to <35	4) Grad/professional school	(1) Male	4) 60+	(1) Married or living in a marriage-like relationship	White	1	9	9	7	8	7	7	1	1	2	6	8	10 - No concerns	8.0833	21.0000	(1) No	(1) No	(1) No
251	35	3) >=35	4) Grad/professional school	(1) Male	4) 60+	(1) Married or living in a marriage-like relationship	White	1	9	9	8	9	8	9	3	2	2	9	8	9	8.4167	9.0000	(1) No	(1) No	(1) No	(1) No
252	21	1) <30	2) Some college or voc/tech school or AA degree	(1) Male	2) 40-49	(1) Married or living in a marriage-like relationship	White	1	9	9	10 - As good as it can be	8	9	9	1						9.0000		(1) No	(1) No	(1) No
253	36	3) >=35	4) Grad/professional school	(1) Male	4) 60+	(1) Married or living in a marriage-like relationship	White	1	6	8	6	8	8		3	2	6	8	10 - No concerns	10 - No concerns	7.5455	6.0000	(1) No	(1) No	(1) No	(1) No
254	34	2) 30 to <35	4) Grad/professional school	(1) Male	4) 60+		White	1	8	8	8	8	8	8	1	1	3	7	9	6	7.9167	17.0000	(1) No	(1) No	(1) No
255	25	1) <30	3) 4-year college degree	(1) Male	4) 60+	(4) Separated	White	1	7	7	6	7	7	6	3	2	3	5	8	7	6.8333	22.0000	(1) No	(1) No	(1) No
256	30	2) 30 to <35	3) 4-year college degree	(1) Male	4) 60+	(1) Married or living in a marriage-like relationship	White	1	10 - As good as it can be	9	9	9	9	9	2	0 - No pain	2	9	7	9	8.8333	18.0000	(1) No	(1) No		(1) No
257	37	3) >=35	4) Grad/professional school	(1) Male	3) 50-59	(1) Married or living in a marriage-like relationship	White	1	9	9	8	9	9	9	2	2	2	9	7	9	8.5000	14.0000	(1) No	(1) No	(1) No
258	37	3) >=35	4) Grad/professional school	(1) Male	2) 40-49	(1) Married or living in a marriage-like relationship	White	1	10 - As good as it can be	8	7	8	9	8	2	2	3	7	9	9	8.1667	19.0000	(1) No	(1) No	(1) No	(1) No
259	32	2) 30 to <35	4) Grad/professional school	(1) Male	4) 60+	(1) Married or living in a marriage-like relationship	White	1	9	8	8	7	6	6	1	1	3	7	7	8	7.5833	24.0000	(1) No	(1) No	(1) No
260	25	1) <30				(2) divorced			4	4	3	3	4	4	3	3	7	3	2	6	4.1667	24.0000	(2) Yes	(2) Yes	(1) No
261	28	1) <30	3) 4-year college degree	(1) Male	3) 50-59	(1) Married or living in a marriage-like relationship	White	1	6	6	3	4	3	5	5	5	7	8	8	8	5.3333	23.0000	(1) No	(1) No	(1) No
262	34	2) 30 to <35	4) Grad/professional school	(1) Male	2) 40-49	(1) Married or living in a marriage-like relationship	White	1	8	9	8	9	8	7	6	1	7	7	9	7	7.3333	15.0000	(1) No	(1) No	(1) No	(1) No
263	35	3) >=35	4) Grad/professional school	(1) Male	3) 50-59	(1) Married or living in a marriage-like relationship	White	1	9	9	9	9	9	9	1	1	0 - No fatigue	9	9	9	9.0833	16.0000	(1) No	(1) No	(1) No	(1) No
264	34	2) 30 to <35	3) 4-year college degree	(1) Male	4) 60+	(1) Married or living in a marriage-like relationship	White	1	8	8	8	8	6	7	0 - No pain	0 - No pain	0 - No fatigue	5	8	8	8.0000	17.0000	(1) No	(1) No	(1) No
265	29	1) <30	3) 4-year college degree	(1) Male	2) 40-49	(1) Married or living in a marriage-like relationship	White	1	8	8	7	8	8	7	3	3	4	7	7	1	6.7500	27.0000	(1) No	(1) No	(1) No
266	37	3) >=35	4) Grad/professional school	(1) Male	3) 50-59	(1) Married or living in a marriage-like relationship	White	1	9	9	7	9	9	10 - As good as it can be	2	2	2	10 - Highest level of support	9	9	8.7500	16.0000	(1) No	(1) No	(1) No
267	31	2) 30 to <35	4) Grad/professional school	(2) Female	3) 50-59	(1) Married or living in a marriage-like relationship	White	1	9	9	8	8	9	9	5	2	2	7	10 - No concerns	10 - No concerns	8.3333	13.0000	(1) No	(1) No	(1) No
268	32	2) 30 to <35	4) Grad/professional school	(1) Male	3) 50-59	(5) Never married	White	1	9	9	8	9	9	10 - As good as it can be	2	1	2	10 - Highest level of support	9	10 - No concerns	9.0000	8.0000	(1) No	(1) No	(1) No
269	29	1) <30	3) 4-year college degree	(2) Female	4) 60+	(3) Widowed	White	1	10 - As good as it can be	10 - As good as it can be	7	9	10 - As good as it can be	10 - As good as it can be	6	6	5	10 - Highest level of support	6	10 - No concerns	7.9167	33.0000	(2) Yes	(2) Yes	(1) No
270	29	1) <30	3) 4-year college degree	(1) Male	3) 50-59	(1) Married or living in a marriage-like relationship	White	1	2	2	2	3	7	7	1	1	2	9	5	4	5.5833	38.0000	(1) No	(1) No	(1) No
271	36	3) >=35	4) Grad/professional school	(1) Male	4) 60+	(2) divorced	White	1	9	9	9	9	9	8	0 - No pain	2	3	9	8	7	8.5000	12.0000	(1) No	(1) No	(1) No
272	36	3) >=35	4) Grad/professional school	(1) Male	3) 50-59	(1) Married or living in a marriage-like relationship	White	1	8	8	8	8	9	8	3	2	2	10 - Highest level of support	9	9	8.3333	12.0000	(1) No	(1) No	(1) No
273	32	2) 30 to <35	3) 4-year college degree	(1) Male	2) 40-49	(1) Married or living in a marriage-like relationship	White	1	9	9	7	8	7	5	1	1	5	8	8	9	7.7500	20.0000	(1) No	(1) No	(1) No
274	39	3) >=35		(1) Male	3) 50-59	(1) Married or living in a marriage-like relationship	White	1	9	9	9	9	9	9	1	1	3	9	9	9	8.8333	15.0000	(1) No	(1) No	(1) No
275	28	1) <30	4) Grad/professional school	(1) Male	4) 60+	(1) Married or living in a marriage-like relationship	White	1	9	9	9	9	7	7	2	1	2	8	3	0 - Constant concerns	7.1667	20.0000	(1) No	(1) No	(1) No	(1) No
276	40	3) >=35	3) 4-year college degree	(1) Male	3) 50-59	(1) Married or living in a marriage-like relationship	White	1	9	9	7	9	8	9	6	3	2	7	3	9	7.4167	18.0000	(1) No	(1) No	(1) No	(1) No
277	28	1) <30	4) Grad/professional school	(2) Female	3) 50-59	(1) Married or living in a marriage-like relationship	White	1	9	10 - As good as it can be	8	10 - As good as it can be	10 - As good as it can be	10 - As good as it can be	8	3	4	9	9	8	8.1667	22.0000	(1) No	(1) No	(1) No	(1) No
278	37	3) >=35	4) Grad/professional school	(1) Male	3) 50-59	(1) Married or living in a marriage-like relationship	White	1	8	6	9	5	7	9	3	3	1	10 - Highest level of support	9	7	7.7500	16.0000	(1) No	(2) Yes	(1) No
279	35	3) >=35							9	9	7	9	7		1	2	5	9	8	5	7.7273	14.0000	(1) No	(1) No	(1) No
280	38	3) >=35	4) Grad/professional school	(1) Male	3) 50-59	(5) Never married	White	1	9	7	6	6	5	8	1	1	1	4	5	5	6.8333	20.0000
281	37	3) >=35	3) 4-year college degree	(1) Male	4) 60+		White	1	9	9	9	9	9	9	0 - No pain	0 - No pain	1	9	3	2	8.0833	16.0000
282	32	2) 30 to <35	4) Grad/professional school	(1) Male	1 <40 years	(1) Married or living in a marriage-like relationship	White	1	10 - As good as it can be	9	8	9	9	9	1	1	2	9	8	9	8.8333	21.0000	(1) No	(1) No	(1) No
283	27	1) <30	3) 4-year college degree	(2) Female	3) 50-59	(1) Married or living in a marriage-like relationship	White	1	7	8	6	6	7	8	3	2	4	6	9	8	7.1667	28.0000	(1) No	(2) Yes	(1) No	(1) No
284	32	2) 30 to <35	4) Grad/professional school	(1) Male	1 <40 years	(1) Married or living in a marriage-like relationship	White	1	9	10 - As good as it can be	8	10 - As good as it can be	9	10 - As good as it can be	0 - No pain	0 - No pain	0 - No fatigue	10 - Highest level of support	7	10 - No concerns	9.4167	11.0000	(2) Yes	(2) Yes	(1) No	(1) No
285	35	3) >=35	4) Grad/professional school	(1) Male	3) 50-59	(1) Married or living in a marriage-like relationship	White	1	9	9	9	9	9	9	0 - No pain	0 - No pain	0 - No fatigue	8	9	9	9.1667	18.0000	(1) No	(1) No	(1) No	(1) No
286	32	2) 30 to <35	4) Grad/professional school	(2) Female	4) 60+	(1) Married or living in a marriage-like relationship	White	1	9	9	9	9	9	9	1	0 - No pain	3	7	7	9	8.5833	15.0000	(1) No	(1) No	(1) No
287	38	3) >=35	3) 4-year college degree	(1) Male	1 <40 years	(1) Married or living in a marriage-like relationship	Black or African American	0	10 - As good as it can be	10 - As good as it can be	8	10 - As good as it can be	10 - As good as it can be	10 - As good as it can be	0 - No pain	0 - No pain	0 - No fatigue	10 - Highest level of support	10 - No concerns	10 - No concerns	9.8333	6.0000	(1) No	(1) No	(1) No	(1) No
288	36	3) >=35	3) 4-year college degree	(2) Female	4) 60+	(1) Married or living in a marriage-like relationship	White	1	10 - As good as it can be	6	9	6	7		6	6	5	9	9	10 - No concerns	7.1818	18.0000	(1) No	(1) No	(1) No	(1) No
289	28	1) <30	4) Grad/professional school	(1) Male	4) 60+	(1) Married or living in a marriage-like relationship	White	1	10 - As good as it can be	9	7	9	9	6	0 - No pain	0 - No pain	3	9	9	9	8.6667	14.0000	(1) No	(1) No	(1) No	(1) No
290	36	3) >=35	3) 4-year college degree	(2) Female	4) 60+	(1) Married or living in a marriage-like relationship	White	1	10 - As good as it can be	6	9	6	7		6	6	5	9	9	10 - No concerns	7.1818	18.0000	(1) No	(1) No	(1) No	(1) No
291	37	3) >=35	3) 4-year college degree	(1) Male	3) 50-59	(1) Married or living in a marriage-like relationship	White	1	8	9	6	9	8	9	6	4	2	10 - Highest level of support	4	9	7.5000	13.0000		(1) No	(1) No	(1) No
292	33	2) 30 to <35	3) 4-year college degree		3) 50-59	(1) Married or living in a marriage-like relationship	White	1	8	8	8	9	7	6	1	1	4	10 - Highest level of support	7	5	7.6667	20.0000	(1) No	(1) No	(1) No
293	35	3) >=35	3) 4-year college degree	(1) Male	3) 50-59	(1) Married or living in a marriage-like relationship	White	1	9	9	8	9	9	9	3	0 - No pain	5	9	7	10 - No concerns	8.4167	13.0000
294	30	2) 30 to <35	3) 4-year college degree	(1) Male	3) 50-59	(1) Married or living in a marriage-like relationship	White	1	9	9	7	9	5	5	4	4	2	9	8	8	7.4167	20.0000	(1) No	(1) No	(1) No	(1) No
295	40	3) >=35	3) 4-year college degree	(1) Male	3) 50-59	(1) Married or living in a marriage-like relationship	White	1	8	8	9	8	9	9	3	3	4	6	2	3	6.8333	30.0000	(2) Yes	(1) No	(1) No
296	38	3) >=35	4) Grad/professional school	(1) Male	4) 60+	(1) Married or living in a marriage-like relationship	White	1	10 - As good as it can be	10 - As good as it can be	10 - As good as it can be	10 - As good as it can be	10 - As good as it can be	10 - As good as it can be	1	1	2	10 - Highest level of support	10 - No concerns	10 - No concerns	9.6667	1.0000	(1) No	(1) No	(1) No
297	25	1) <30	4) Grad/professional school	(1) Male	3) 50-59	(5) Never married	White	1	7	7	7	7	7	7	3	2	4	8	8	9	7.3333	21.0000	(1) No	(1) No	(1) No	(1) No
298	34	2) 30 to <35				(1) Married or living in a marriage-like relationship	White	1	10 - As good as it can be	9	8	8	10 - As good as it can be	8	0 - No pain	0 - No pain	0 - No fatigue	10 - Highest level of support	10 - No concerns	10 - No concerns	9.4167	24.0000	(2) Yes	(1) No	(1) No	(1) No
299	33	2) 30 to <35	2) Some college or voc/tech school or AA degree	(1) Male	4) 60+	(2) divorced	White	1	7	7	8	8	5	9	2	2	2	10 - Highest level of support	6	2	7.1667	16.0000	(1) No	(1) No	(1) No
300	39	3) >=35	4) Grad/professional school	(1) Male	4) 60+	(1) Married or living in a marriage-like relationship	White	1	10 - As good as it can be	10 - As good as it can be	9	10 - As good as it can be	10 - As good as it can be	10 - As good as it can be	0 - No pain	0 - No pain	0 - No fatigue	10 - Highest level of support	10 - No concerns	10 - No concerns	9.9167	9.0000	(1) No	(1) No	(1) No	(1) No
301	40	3) >=35	3) 4-year college degree	(1) Male	3) 50-59	(1) Married or living in a marriage-like relationship	White	1	8	8	8	8	8	9	2	2	2	8	2	1	7.0000	15.0000	(1) No	(1) No	(1) No	(1) No
302	28	1) <30	2) Some college or voc/tech school or AA degree	(2) Female	3) 50-59	(1) Married or living in a marriage-like relationship	White	1	8	5	6	6	5	7	0 - No pain	0 - No pain	8	7	9	10 - No concerns	7.0833	26.0000	(1) No	(1) No	(1) No	(1) No
303	30	2) 30 to <35		(2) Female	4) 60+	(1) Married or living in a marriage-like relationship	White	1	9	9	9	9	10 - As good as it can be	9	4	3	4	9	10 - No concerns	10 - No concerns	8.5833	16.0000	(1) No	(1) No	(1) No
304	36	3) >=35	1) HS/GED	(1) Male	3) 50-59	(1) Married or living in a marriage-like relationship	White	1	7	8	6	8	7	5	10 - Constant pain	6	5	8	10 - No concerns	10 - No concerns	6.5000	24.0000	(1) No	(1) No	(1) No	(1) No
305	36	3) >=35	2) Some college or voc/tech school or AA degree	(1) Male	3) 50-59	(1) Married or living in a marriage-like relationship	White	1	9	9	7	9	8	8	7	3	5	8	7	9	7.4167	14.0000	(1) No	(1) No	(1) No	(1) No
306	40	3) >=35	3) 4-year college degree	(1) Male	4) 60+	(1) Married or living in a marriage-like relationship	White	1	10 - As good as it can be	10 - As good as it can be	8	10 - As good as it can be	10 - As good as it can be	10 - As good as it can be	0 - No pain	0 - No pain	0 - No fatigue	10 - Highest level of support	10 - No concerns	10 - No concerns	9.8333	11.0000	(1) No	(1) No	(1) No	(1) No
307	40	3) >=35	3) 4-year college degree	(1) Male	3) 50-59	(1) Married or living in a marriage-like relationship	White	1	10 - As good as it can be	10 - As good as it can be	10 - As good as it can be	9	8	9	0 - No pain	0 - No pain	0 - No fatigue	10 - Highest level of support	10 - No concerns	10 - No concerns	9.6667	6.0000	(1) No	(1) No	(1) No
308	31	2) 30 to <35	3) 4-year college degree	(1) Male	3) 50-59	(1) Married or living in a marriage-like relationship	White	1	9	9	7	9	7	9	1	1	6	7	7	8	7.8333	23.0000	(1) No	(1) No	(1) No	(1) No
309	31	2) 30 to <35	3) 4-year college degree	(1) Male	3) 50-59		White	1	9	9	8	9	9	9	0 - No pain	0 - No pain	1	8	9	9	9.0000	17.0000	(1) No	(1) No	(1) No
310	36	3) >=35	3) 4-year college degree	(1) Male	3) 50-59	(1) Married or living in a marriage-like relationship	White	1	9	9	9	9	9	7	0 - No pain	0 - No pain	3	9	9	10 - No concerns	8.9167	8.0000	(1) No	(1) No	(1) No	(1) No
311	25	1) <30	2) Some college or voc/tech school or AA degree	(1) Male	4) 60+	(1) Married or living in a marriage-like relationship	White	1	10 - As good as it can be	9	9	9	10 - As good as it can be	7	2	1	7	8	7	10 - No concerns	8.2500	19.0000	(1) No	(1) No	(1) No	(1) No
312	35	3) >=35	3) 4-year college degree	(1) Male	4) 60+	(1) Married or living in a marriage-like relationship	White	1	10 - As good as it can be	10 - As good as it can be	8	10 - As good as it can be	8	8	2	1	1	10 - Highest level of support	9	9	9.0000	11.0000	(1) No	(1) No	(1) No	(1) No
313	30	2) 30 to <35	4) Grad/professional school	(1) Male	4) 60+	(1) Married or living in a marriage-like relationship	White	1	9	9	9	9	9	8	0 - No pain	0 - No pain	0 - No fatigue	9	8	8	9.0000	8.0000	(1) No	(1) No	(1) No	(1) No
314	35	3) >=35	4) Grad/professional school	(2) Female	3) 50-59	(1) Married or living in a marriage-like relationship	White	1	10 - As good as it can be	10 - As good as it can be	8	10 - As good as it can be	6	10 - As good as it can be	1	1	0 - No fatigue	7	10 - No concerns	10 - No concerns	9.0833	9.0000	(1) No	(1) No	(1) No	(1) No
315	37	3) >=35	4) Grad/professional school	(2) Female	3) 50-59	(1) Married or living in a marriage-like relationship	White	1	8	8	5	8	8	8	1	1	2	8	9	9	8.0833	19.0000	(1) No	(1) No	(1) No
316	28	1) <30	3) 4-year college degree	(2) Female	3) 50-59	(1) Married or living in a marriage-like relationship	White	1	7	7	8	7	7	7	3						7.1429		(2) Yes	(2) Yes	(2) Yes	(1) No
317	25	1) <30	3) 4-year college degree	(1) Male	3) 50-59	(1) Married or living in a marriage-like relationship	White	1	6	6	7	5	10 - As good as it can be	3	3	3	3	10 - Highest level of support	3	2	6.0833	30.0000	(3) Dont know	(2) Yes	(1) No	(1) No
318	39	3) >=35	1) HS/GED	(1) Male	3) 50-59	(1) Married or living in a marriage-like relationship	White	1	10 - As good as it can be	10 - As good as it can be	9	10 - As good as it can be	9	9	0 - No pain	0 - No pain	1	9	9	9	9.4167	11.0000	(1) No	(1) No	(1) No	(1) No
319	33	2) 30 to <35	4) Grad/professional school	(1) Male	4) 60+	(3) Widowed	White	1	9	7	9	7	9	8	2	2	4	10 - Highest level of support	8	3	7.6667	16.0000	(1) No	(1) No	(1) No	(1) No
320	30	2) 30 to <35	4) Grad/professional school	(1) Male	4) 60+	(1) Married or living in a marriage-like relationship	White	1	8	8	8	8	8	8	0 - No pain	0 - No pain	3	9	4	8	8.0000	18.3077	(1) No	(1) No	(1) No	(1) No
321	27	1) <30	2) Some college or voc/tech school or AA degree	(2) Female	3) 50-59	(1) Married or living in a marriage-like relationship	Other/Multiple	0	10 - As good as it can be	9	9	9	8	9	9	1	3	8	9	9	8.0833	21.0000	(1) No	(1) No	(1) No	(1) No
322	38	3) >=35	4) Grad/professional school	(2) Female	4) 60+	(1) Married or living in a marriage-like relationship	White	1	9	9	7	8	9	9	5	3	1	9	4	9	7.8333	15.0000	(1) No	(1) No	(1) No	(1) No
323	37	3) >=35	4) Grad/professional school	(2) Female	3) 50-59	(1) Married or living in a marriage-like relationship	White	1	9	9	8	9	8	9	1	0 - No pain	4	7	6	9	8.2500	19.0000	(1) No	(1) No	(1) No	(1) No
324	34	2) 30 to <35	4) Grad/professional school	(1) Male	4) 60+	(1) Married or living in a marriage-like relationship	White	1	8	9	8	8	8	9	1	1	2	9	10 - No concerns	10 - No concerns	8.7500	11.0000	(1) No	(1) No	(1) No	(1) No
325	36	3) >=35	3) 4-year college degree	(1) Male	3) 50-59	(1) Married or living in a marriage-like relationship	White	1	8	8	8	8	8	8	0 - No pain	0 - No pain	4	7	8	10 - No concerns	8.2500	15.0000	(1) No	(1) No	(1) No	(1) No
326	30	2) 30 to <35	4) Grad/professional school	(1) Male	4) 60+	(1) Married or living in a marriage-like relationship	White	1	9	9	9	6	9	9	0 - No pain	0 - No pain	2	10 - Highest level of support	7	7	8.5833	19.0000	(2) Yes	(2) Yes	(1) No
327	30	2) 30 to <35	4) Grad/professional school	(2) Female	3) 50-59	(1) Married or living in a marriage-like relationship	Hispanic	0	9	8	7	6	9	6	10 - Constant pain	2	3	7	9	6	6.8333	19.0000	(2) Yes	(1) No	(1) No	(1) No
328	27	1) <30	4) Grad/professional school	(1) Male	2) 40-49	(1) Married or living in a marriage-like relationship	White	1	7	8	7	8	7	7	1	1	5	8	7	9	7.5833	20.0000	(1) No	(1) No	(1) No
329	26	1) <30	4) Grad/professional school	(1) Male	3) 50-59	(1) Married or living in a marriage-like relationship	White	1	8	8	7	8	8	8	5	3	5	8	8	8	7.3333	14.0000	(1) No	(1) No	(1) No
330	29	1) <30	4) Grad/professional school	(1) Male	4) 60+	(1) Married or living in a marriage-like relationship	White	1	9	8	9	8	8	8	9	2	3	9	9		7.6364	23.0000	(1) No	(1) No	(1) No	(1) No
331	26	1) <30	4) Grad/professional school	(1) Male	2) 40-49	(2) divorced	White	1	7	8	5	5	8	5	7	5	5	7	6	4	5.6667	29.0000	(1) No	(1) No	(1) No
332	32	2) 30 to <35	3) 4-year college degree	(1) Male	3) 50-59	(1) Married or living in a marriage-like relationship	White	1	9	9	8	8	8	7	3	2	0 - No fatigue	8		10 - No concerns	8.3636	13.0000	(1) No	(1) No	(1) No	(1) No
333	40	3) >=35	3) 4-year college degree	(1) Male	3) 50-59		White	1	9	10 - As good as it can be	9	8	7	7	0 - No pain	0 - No pain	1	8	9	9	8.7500	22.0000	(1) No	(1) No	(1) No	(1) No
334	40	3) >=35	4) Grad/professional school	(2) Female	4) 60+	(1) Married or living in a marriage-like relationship	White	1	9	10 - As good as it can be	8	9	8	8	0 - No pain	0 - No pain	0 - No fatigue	10 - Highest level of support	9	9	9.1667	6.4615	(1) No	(1) No	(1) No	(2) Yes
335	30	2) 30 to <35		(1) Male	2) 40-49	(1) Married or living in a marriage-like relationship	Hispanic	0	9	9	9	9	9	9	0 - No pain	0 - No pain	0 - No fatigue	9	7	10 - No concerns	9.1667	18.0000	(1) No	(1) No	(1) No
336	39	3) >=35	4) Grad/professional school	(1) Male	1 <40 years	(1) Married or living in a marriage-like relationship	White	1	9	9	6	7	7	7	1	0 - No pain	1	8	5		7.8182	19.0000	(1) No	(1) No	(1) No	(1) No
337	29	1) <30	4) Grad/professional school	(1) Male	3) 50-59	(1) Married or living in a marriage-like relationship	White	1	8	9	5	7	8	6	0 - No pain	0 - No pain	1	7	7	10 - No concerns	8.0000	20.0000	(2) Yes	(2) Yes		(1) No
338	40	3) >=35	3) 4-year college degree	(2) Female	2) 40-49	(1) Married or living in a marriage-like relationship	White	1	9	9	9	9	9	9	1	1	1	10 - Highest level of support	9	9	9.0833	14.0000	(2) Yes	(1) No	(1) No
339	27	1) <30	2) Some college or voc/tech school or AA degree	(1) Male	3) 50-59	(1) Married or living in a marriage-like relationship	White	1	8	8	7	7	7	7	5	7	5	8	9	5	6.5833	23.0000	(1) No	(1) No	(1) No
340	31	2) 30 to <35	2) Some college or voc/tech school or AA degree	(1) Male	4) 60+	(1) Married or living in a marriage-like relationship	White	1	9	10 - As good as it can be	9	10 - As good as it can be	9	10 - As good as it can be	0 - No pain	1	1	10 - Highest level of support	9	9	9.4167	25.0000	(1) No	(1) No	(1) No
341	19	1) <30	3) 4-year college degree	(2) Female	1 <40 years	(1) Married or living in a marriage-like relationship	White	1	7	7	3	7	3	5	2	1	6	8	10 - No concerns	10 - No concerns	6.7500	26.0000	(2) Yes	(2) Yes	(1) No	(2) Yes
342	29	1) <30	4) Grad/professional school	(1) Male	4) 60+	(1) Married or living in a marriage-like relationship	White	1	8	9	8	9	9	9	2	1	3	9	8	9	8.5000	16.0000	(1) No	(1) No	(1) No	(1) No
343	30	2) 30 to <35	4) Grad/professional school	(1) Male	3) 50-59	(1) Married or living in a marriage-like relationship	White	1	9	9	9	9	9	9	8	5	5	10 - Highest level of support	8	5	7.4167	20.0000	(1) No	(1) No	(1) No	(1) No
344	32	2) 30 to <35	2) Some college or voc/tech school or AA degree	(1) Male	3) 50-59	(1) Married or living in a marriage-like relationship	White	1	9	10 - As good as it can be	9	9	9	9	2	3	2	10 - Highest level of support	10 - No concerns	10 - No concerns	9.0000	12.0000	(1) No	(1) No	(1) No
345	39	3) >=35	2) Some college or voc/tech school or AA degree	(2) Female	4) 60+	(1) Married or living in a marriage-like relationship	White	1	2	7	2	2	3	7	7	3	8	8	8	9	5.0000	22.0000	(1) No	(1) No	(1) No	(1) No
346	29	1) <30				(1) Married or living in a marriage-like relationship			8	6	8	6	7	8	0 - No pain	0 - No pain	6	10 - Highest level of support	5	7	7.4167	20.0000	(1) No	(1) No	(1) No
347	38	3) >=35	2) Some college or voc/tech school or AA degree	(1) Male	3) 50-59	(2) divorced	White	1	10 - As good as it can be	10 - As good as it can be	6	10 - As good as it can be	10 - As good as it can be	10 - As good as it can be	2	1	1	10 - Highest level of support	5	5	8.5000	5.0000	(1) No	(1) No	(1) No
348	36	3) >=35	3) 4-year college degree	(1) Male	4) 60+	(1) Married or living in a marriage-like relationship	White	1	8	9	7	9	8	7	6	7	6	8	9	9	7.0833	26.0000	(1) No	(1) No	(1) No
349	32	2) 30 to <35	4) Grad/professional school	(2) Female	2) 40-49	(1) Married or living in a marriage-like relationship	White	1	8	8	8	8	8	8	0 - No pain	0 - No pain	4	8	8	9	8.2500	18.0000	(2) Yes	(1) No	(1) No
350	28	1) <30	3) 4-year college degree	(1) Male	3) 50-59	(1) Married or living in a marriage-like relationship	White	1	7	9	8	6	4	5	2	2	4	5	10 - No concerns	2	6.5000	27.0000	(1) No	(1) No	(1) No	(1) No
351	40	3) >=35	4) Grad/professional school	(1) Male	3) 50-59	(1) Married or living in a marriage-like relationship	White	1	10 - As good as it can be	10 - As good as it can be	10 - As good as it can be	10 - As good as it can be	10 - As good as it can be	5	1	1	0 - No fatigue	10 - Highest level of support	10 - No concerns	10 - No concerns	9.4167	7.0000	(1) No	(1) No	(1) No	(1) No
352	29	1) <30	3) 4-year college degree	(1) Male	4) 60+	(1) Married or living in a marriage-like relationship	White	1	9	8	8	8	9	7	1	3	1	10 - Highest level of support	10 - No concerns	10 - No concerns	8.6667	14.0000	(1) No	(1) No	(1) No	(1) No
353	40	3) >=35	3) 4-year college degree	(1) Male	3) 50-59	(1) Married or living in a marriage-like relationship	White	1	10 - As good as it can be	10 - As good as it can be	9	10 - As good as it can be	10 - As good as it can be	9	2	2	1	8	10 - No concerns	10 - No concerns	9.2500	6.0000	(1) No	(1) No	(1) No
354	33	2) 30 to <35	2) Some college or voc/tech school or AA degree	(1) Male	1 <40 years	(1) Married or living in a marriage-like relationship	White	1	9	9	9	9	9	8	1	1	0 - No fatigue	9	10 - No concerns	10 - No concerns	9.1667	19.0000	(1) No	(1) No	(1) No
355	29	1) <30	2) Some college or voc/tech school or AA degree	(1) Male	3) 50-59	(1) Married or living in a marriage-like relationship	White	1	9	9	8	9	8	8	1	2	4	9	9	9	8.4167	30.0000	(3) Dont know	(3) Dont know
356	30	2) 30 to <35	3) 4-year college degree	(1) Male	3) 50-59	(1) Married or living in a marriage-like relationship	White	1	9	9	8	9	7	8	3	3	4	7	8	10 - No concerns	7.9167	20.0000	(1) No	(1) No	(1) No	(1) No
357	39	3) >=35	3) 4-year college degree	(1) Male	3) 50-59	(1) Married or living in a marriage-like relationship	White	1	7	7	7	7	6	6	0 - No pain	0 - No pain	6	10 - Highest level of support	9	10 - No concerns	7.7500	16.0000	(2) Yes	(2) Yes	(1) No	(1) No
358	29	1) <30	3) 4-year college degree	(1) Male	4) 60+	(2) divorced	White	1	7	7	7	7	5	8	4	4	6	7	8	8	6.6667	22.0000	(2) Yes	(2) Yes	(1) No
359	40	3) >=35	4) Grad/professional school	(2) Female	4) 60+	(1) Married or living in a marriage-like relationship	Asian	0	9	9	8	9	9	9	1	3	3	9	10 - No concerns	9	8.6667	11.0000	(1) No	(1) No	(1) No
360	35	3) >=35				(1) Married or living in a marriage-like relationship			8	8	8	9	8	9	0 - No pain	0 - No pain	1	8	10 - No concerns	0 - Constant concerns	8.0833	10.0000	(1) No	(1) No	(1) No	(1) No
361	34	2) 30 to <35	4) Grad/professional school	(2) Female	3) 50-59	(1) Married or living in a marriage-like relationship	White	1	8	8	8	8	7	6	1	0 - No pain	2	5	10 - No concerns	8	7.9167	14.0000	(1) No	(1) No	(1) No
362	32	2) 30 to <35	3) 4-year college degree	(1) Male	4) 60+	(1) Married or living in a marriage-like relationship	White	1	7	7	9	7	9	7	1	1	1	9	9	10 - No concerns	8.4167	16.0000	(1) No	(1) No	(1) No
363	33	2) 30 to <35	1) HS/GED	(1) Male	4) 60+	(1) Married or living in a marriage-like relationship	White	1	8	8	8	8	8	8	2	2	4	8	8	9	7.9167	27.0000	(1) No	(1) No	(1) No
364	31	2) 30 to <35	1) HS/GED	(1) Male	3) 50-59	(1) Married or living in a marriage-like relationship	White	1	10 - As good as it can be	10 - As good as it can be	9	9	10 - As good as it can be	9	0 - No pain	0 - No pain	4	7	10 - No concerns	10 - No concerns	9.1667	12.0000	(1) No	(1) No	(1) No
365	30	2) 30 to <35	4) Grad/professional school	(1) Male	3) 50-59	(2) divorced	White	1	3	4	2	2	2	5	5	4	7	2	4	3	3.4167	22.0000	(2) Yes	(2) Yes	(1) No	(1) No
366	33	2) 30 to <35	4) Grad/professional school	(1) Male	4) 60+	(1) Married or living in a marriage-like relationship	White	1	10 - As good as it can be	9	9	9	8	9	0 - No pain	0 - No pain	3	10 - Highest level of support	10 - No concerns	10 - No concerns	9.2500	10.0000	(1) No	(1) No	(1) No
367	23	1) <30	3) 4-year college degree	(1) Male	4) 60+	(1) Married or living in a marriage-like relationship	White	1	10 - As good as it can be	10 - As good as it can be	7	10 - As good as it can be	10 - As good as it can be	10 - As good as it can be	2	1	2	10 - Highest level of support	10 - No concerns	10 - No concerns	9.3333	16.0000	(1) No	(1) No	(1) No
368	37	3) >=35	4) Grad/professional school	(2) Female	4) 60+	(1) Married or living in a marriage-like relationship	White	1	8	8	6	8	6	8	8	8		9	8	9	6.7273	18.0000	(2) Yes	(1) No	(1) No	(1) No
369	36	3) >=35	3) 4-year college degree	(1) Male	3) 50-59	(2) divorced	White	1	3	3	3	3	3	4	4	4	2	3	3	4	4.0833	19.0000	(2) Yes	(2) Yes	(1) No
370	35	3) >=35	4) Grad/professional school	(1) Male	3) 50-59	(1) Married or living in a marriage-like relationship	White	1	9	9	7	9	9	1	1	1	4	10 - Highest level of support	9	9	8.0000	18.0000	(1) No	(1) No	(1) No
371	33	2) 30 to <35	3) 4-year college degree	(1) Male	3) 50-59	(5) Never married	White	1	8	8	6	8	8	9	3	5	5	8	10 - No concerns	8	7.5000	18.0000	(1) No	(1) No	(1) No	(1) No
372	37	3) >=35	4) Grad/professional school	(1) Male	3) 50-59	(1) Married or living in a marriage-like relationship	White	1	9	9	9	9	9	4	1	1	6	9	9	9	8.1667	25.0000	(1) No	(1) No	(1) No
373	27	1) <30	4) Grad/professional school	(1) Male	2) 40-49	(5) Never married	White	1	9	10 - As good as it can be	7	9	8	9	4	3	3	10 - Highest level of support	6	8	8.0000	16.0000	(1) No	(1) No	(1) No	(1) No
374	31	2) 30 to <35	4) Grad/professional school	(2) Female	1 <40 years	(1) Married or living in a marriage-like relationship	White	1	8	8	8	8	7	7	5	4	7	7	9	9	7.0833	30.0000	(1) No	(1) No	(1) No	(1) No
375	33	2) 30 to <35	4) Grad/professional school	(1) Male	2) 40-49	(1) Married or living in a marriage-like relationship	White	1	9	9	8	9	8	7	2	3	3	8	9	9	8.1667	8.0000	(2) Yes	(1) No	(1) No	(1) No
376	35	3) >=35	4) Grad/professional school	(1) Male	4) 60+	(1) Married or living in a marriage-like relationship	White	1	10 - As good as it can be	8	9	9	8	10 - As good as it can be	2	2	4	10 - Highest level of support	7	10 - No concerns	8.5833	9.0000	(1) No	(1) No	(1) No
377	31	2) 30 to <35	3) 4-year college degree	(1) Male	3) 50-59	(1) Married or living in a marriage-like relationship	White	1	8	8	8	8	7	7	0 - No pain	1	2	8	9	9	8.2500	17.0000	(1) No	(1) No	(1) No
378	35	3) >=35	4) Grad/professional school	(1) Male	3) 50-59	(1) Married or living in a marriage-like relationship	Asian	0	8	8	7	9	8	9	4	5	3	9	7	10 - No concerns	7.7500	24.0000	(1) No	(1) No	(1) No
379	33	2) 30 to <35	4) Grad/professional school	(1) Male	2) 40-49	(1) Married or living in a marriage-like relationship	White	1	9	9	8	9	9	9	3	1	1	9	7	9	8.5833	22.0000	(1) No	(1) No	(1) No
380	34	2) 30 to <35	4) Grad/professional school	(1) Male	3) 50-59	(1) Married or living in a marriage-like relationship	White	1	7	6	7	6	6	6	6	3	1	7	10 - No concerns	10 - No concerns	7.0833	16.0000	(1) No	(1) No	(1) No	(1) No
381	34	2) 30 to <35				(1) Married or living in a marriage-like relationship			9	9	9	9	9	9	0 - No pain	0 - No pain	1	9	9	9	9.1667	15.0000	(1) No	(1) No	(1) No	(1) No
382	29	1) <30	4) Grad/professional school	(1) Male	4) 60+	(1) Married or living in a marriage-like relationship	White	1	8	8	7	7	8	9	4	3	5	8	6	8	7.2500	23.0000	(2) Yes	(2) Yes	(1) No
383	37	3) >=35	3) 4-year college degree	(1) Male	3) 50-59	(1) Married or living in a marriage-like relationship	White	1	9	9	7	8	7	8	6	6	3	8	1	1	6.0833	17.0000	(1) No	(1) No	(1) No
384	40	3) >=35	2) Some college or voc/tech school or AA degree	(2) Female	4) 60+	(2) divorced	White	1	8	9	8	8	10 - As good as it can be	10 - As good as it can be	0 - No pain	0 - No pain	4	10 - Highest level of support	7	8	8.6667	16.0000	(1) No	(1) No	(1) No	(1) No
385	39	3) >=35	4) Grad/professional school	(2) Female	3) 50-59	(1) Married or living in a marriage-like relationship	White	1	8	9	7	9	9	8	1			10 - Highest level of support	10 - No concerns	9	8.8000	8.0000	(1) No	(1) No	(1) No	(1) No
386	36	3) >=35	3) 4-year college degree	(2) Female	3) 50-59	(1) Married or living in a marriage-like relationship	Hispanic	0	8	9	8	9	9	9	3	1	0 - No fatigue	9	10 - No concerns	10 - No concerns	8.9167	19.0000	(1) No	(1) No	(1) No
387	25	1) <30	3) 4-year college degree	(1) Male	3) 50-59	(1) Married or living in a marriage-like relationship	White	1	7	8	4	7	6	6	3	4	4	6	7	5	6.2500	27.0000	(1) No	(1) No	(1) No
388	38	3) >=35	3) 4-year college degree	(1) Male	3) 50-59	(4) Separated	White	1	9	9	9	9	9	10 - As good as it can be	1	0 - No pain	0 - No fatigue	9	1	8	8.5000	28.0000	(1) No	(1) No	(1) No
389	19	1) <30	2) Some college or voc/tech school or AA degree	(2) Female	2) 40-49	(1) Married or living in a marriage-like relationship	White	1	7	8	7	7	7	7	0 - No pain	0 - No pain	3	9	3	10 - No concerns	7.6667	25.0000	(1) No	(1) No	(1) No
390	37	3) >=35	3) 4-year college degree	(1) Male	2) 40-49	(1) Married or living in a marriage-like relationship	White	1	8	8	7	9	9	7	0 - No pain	0 - No pain	3	8	10 - No concerns	10 - No concerns	8.5833	13.0000	(1) No	(1) No	(1) No	(1) No
391	40	3) >=35	2) Some college or voc/tech school or AA degree	(1) Male	3) 50-59	(1) Married or living in a marriage-like relationship	White	1	10 - As good as it can be	9	7	10 - As good as it can be	9	10 - As good as it can be	0 - No pain	0 - No pain	2	10 - Highest level of support	10 - No concerns	10 - No concerns	9.4167	14.0000	(1) No	(1) No	(1) No	(1) No
392	24	1) <30	3) 4-year college degree	(2) Female	3) 50-59	(1) Married or living in a marriage-like relationship	White	1	9	7	9	7	9	8	0 - No pain	0 - No pain	1	9	9	10 - No concerns	8.8333	19.0000	(1) No	(1) No	(1) No	(1) No
393	37	3) >=35	3) 4-year college degree	(2) Female	3) 50-59	(1) Married or living in a marriage-like relationship	Hispanic	0	10 - As good as it can be	10 - As good as it can be	10 - As good as it can be	10 - As good as it can be	10 - As good as it can be	10 - As good as it can be	0 - No pain	0 - No pain	2	10 - Highest level of support	10 - No concerns	10 - No concerns	9.8333	6.0000	(1) No	(1) No	(1) No
394	32	2) 30 to <35	4) Grad/professional school	(1) Male	3) 50-59	(5) Never married	White	1	10 - As good as it can be	10 - As good as it can be	10 - As good as it can be	10 - As good as it can be	10 - As good as it can be	10 - As good as it can be	0 - No pain	0 - No pain	0 - No fatigue	10 - Highest level of support	10 - No concerns	10 - No concerns	10.0000	11.0000	(1) No	(1) No	(1) No	(1) No
395	30	2) 30 to <35	4) Grad/professional school	(1) Male	2) 40-49	(1) Married or living in a marriage-like relationship	White	1	9	7	7	7	8	6	0 - No pain	0 - No pain	1	9	8	10 - No concerns	8.3333	20.0000	(1) No	(1) No	(1) No	(1) No
396	39	3) >=35	3) 4-year college degree	(2) Female	4) 60+	(1) Married or living in a marriage-like relationship	White	1	8	8	8	8	8	8	2	2	0 - No fatigue	10 - Highest level of support	8	10 - No concerns	8.5000	8.0000	(1) No	(1) No	(1) No
397	34	2) 30 to <35	3) 4-year college degree	(2) Female	4) 60+	(1) Married or living in a marriage-like relationship	White	1		10 - As good as it can be	8	8	6	9	8	6	7	8	9	10 - No concerns	7.0000	28.0000	(1) No	(1) No	(1) No
398	37	3) >=35	4) Grad/professional school	(1) Male	3) 50-59	(1) Married or living in a marriage-like relationship	White	1	9	8	8	8	7	8	0 - No pain	0 - No pain	2	8	8	6	8.1667	5.0000	(1) No	(1) No	(1) No	(1) No
399	31	2) 30 to <35	4) Grad/professional school	(1) Male	4) 60+	(1) Married or living in a marriage-like relationship	Asian	0	10 - As good as it can be	10 - As good as it can be	8	9	10 - As good as it can be	8	2	0 - No pain	1	10 - Highest level of support	10 - No concerns	10 - No concerns	9.3333	20.0000	(1) No	(1) No	(1) No	(1) No
400	30	2) 30 to <35	4) Grad/professional school	(1) Male	4) 60+	(1) Married or living in a marriage-like relationship	White	1	6	6	6	7	5	8	1	0 - No pain	4	4	7	6	6.6667	25.0000	(1) No	(1) No	(1) No	(2) Yes
401	37	3) >=35	4) Grad/professional school	(1) Male	4) 60+	(1) Married or living in a marriage-like relationship	White	1	9	8	8	7	7		0 - No pain	0 - No pain	0 - No fatigue	8	9	9	8.6364	10.0000	(1) No	(1) No	(1) No
402	38	3) >=35	3) 4-year college degree	(1) Male	2) 40-49	(1) Married or living in a marriage-like relationship			10 - As good as it can be	9	9	9	7	10 - As good as it can be	9	6	8	5	9	7	6.8333	14.0000	(1) No	(1) No	(1) No	(1) No
403	29	1) <30	4) Grad/professional school	(1) Male	4) 60+	(4) Separated	White	1	7	7	5	6	6	5	1	1	3	7	10 - No concerns	7	7.0833	17.0000	(1) No	(1) No	(1) No
404	34	2) 30 to <35	3) 4-year college degree	(2) Female	2) 40-49	(1) Married or living in a marriage-like relationship	White	1	8	9	6	8	8	5	1	0 - No pain	1	8	9	9	8.1667	12.0000	(1) No	(1) No	(1) No
405	30	2) 30 to <35	4) Grad/professional school	(1) Male	4) 60+	(1) Married or living in a marriage-like relationship	White	1	7	8	7	7	7	8	2	2	3	3	3	3	6.3333	12.0000	(1) No	(1) No	(1) No	(1) No
406	40	3) >=35	3) 4-year college degree	(2) Female	3) 50-59	(1) Married or living in a marriage-like relationship	White	1		8	7	6	8	8	5	2	8	2	10 - No concerns	5	6.2727	37.0000	(1) No	(1) No	(1) No	(1) No
407	31	2) 30 to <35	4) Grad/professional school	(1) Male	4) 60+	(1) Married or living in a marriage-like relationship	White	1	8	8	6	6	8	8	3	3	1	3	9	9	7.3333	22.0000	(1) No	(1) No	(1) No
408	38	3) >=35	3) 4-year college degree	(1) Male	2) 40-49	(1) Married or living in a marriage-like relationship	White	1	8	7	8	8	8	7	1	1	2	8	1	2	6.9167	12.0000	(2) Yes	(1) No	(1) No
409	40	3) >=35	4) Grad/professional school	(1) Male	4) 60+	(1) Married or living in a marriage-like relationship	White	1	9	9	9	9	10 - As good as it can be	10 - As good as it can be	1	1	1	8	9	10 - No concerns	9.1667	13.0000	(1) No	(1) No	(1) No	(1) No
410	30	2) 30 to <35	4) Grad/professional school	(2) Female	1 <40 years	(1) Married or living in a marriage-like relationship	White	1	9	9	9	9	9	8	6	5	5	10 - Highest level of support	10 - No concerns	10 - No concerns	8.0833	21.0000	(1) No	(1) No	(1) No	(1) No
411	36	3) >=35	4) Grad/professional school	(1) Male	2) 40-49	(1) Married or living in a marriage-like relationship	White	1	8	7	5	7	5	4	0 - No pain	0 - No pain	3	9	2	10 - No concerns	7.0000	25.0000	(1) No	(1) No	(1) No	(1) No
412	36	3) >=35	4) Grad/professional school	(1) Male	1 <40 years	(1) Married or living in a marriage-like relationship	White	1	7	7	6	8	7	5	0 - No pain						7.1429		(1) No	(1) No	(1) No	(1) No
413	33	2) 30 to <35	4) Grad/professional school	(1) Male	3) 50-59	(1) Married or living in a marriage-like relationship	White	1	9	9	8	9	9	9	1	0 - No pain	1	9	10 - No concerns	9	9.0833	15.0000	(1) No	(1) No	(1) No	(1) No
414	39	3) >=35	4) Grad/professional school	(1) Male	3) 50-59	(1) Married or living in a marriage-like relationship	American Indian or Alaska Native	0	10 - As good as it can be	10 - As good as it can be	8	10 - As good as it can be	10 - As good as it can be	8	9	1	2	10 - Highest level of support	10 - No concerns	8	8.5000	15.0000	(1) No	(1) No
415	29	1) <30	1) HS/GED	(1) Male	4) 60+	(1) Married or living in a marriage-like relationship	White	1	8	9	7	8	6	9	1	2	3	10 - Highest level of support	9	10 - No concerns	8.3333	25.0000	(1) No	(1) No	(1) No	(1) No
416	40	3) >=35	2) Some college or voc/tech school or AA degree	(1) Male	2) 40-49	(1) Married or living in a marriage-like relationship	White	1	8	8	8	8	8	7	2	2	2	9	10 - No concerns	9	8.2500	20.0000	(1) No	(1) No	(1) No	(1) No
417	31	2) 30 to <35	4) Grad/professional school	(1) Male	4) 60+	(1) Married or living in a marriage-like relationship	White	1	10 - As good as it can be	10 - As good as it can be	9	10 - As good as it can be	7	10 - As good as it can be	1	1	6	10 - Highest level of support	9	10 - No concerns	8.9167	17.0000	(1) No	(1) No	(1) No	(1) No
418	40	3) >=35	4) Grad/professional school	(1) Male	3) 50-59	(1) Married or living in a marriage-like relationship	White	1	10 - As good as it can be	10 - As good as it can be	8	10 - As good as it can be	10 - As good as it can be	10 - As good as it can be	3	0 - No pain	2	10 - Highest level of support	10 - No concerns	10 - No concerns	9.4167	4.0000	(1) No	(1) No	(1) No	(1) No
419	37	3) >=35	3) 4-year college degree	(1) Male	2) 40-49	(2) divorced	White	1	8	8	8	8	8	8	6	5	4	7	9	9	7.3333	22.0000	(1) No	(1) No	(1) No
420	30	2) 30 to <35	3) 4-year college degree	(2) Female	2) 40-49	(2) divorced	White	1	9	9	7	9	9	9	1	0 - No pain	0 - No fatigue	10 - Highest level of support	8	10 - No concerns	9.0833	26.0000	(1) No	(2) Yes	(1) No
421	28	1) <30	4) Grad/professional school	(2) Female	3) 50-59	(1) Married or living in a marriage-like relationship	White	1	8	8	7	8	9	8	3	2	5	3	2	4	6.4167	23.0000	(1) No	(1) No	(1) No	(1) No
422	31	2) 30 to <35	4) Grad/professional school	(2) Female	4) 60+	(1) Married or living in a marriage-like relationship	White	1	9	10 - As good as it can be	8	10 - As good as it can be	9	10 - As good as it can be	8	6	9	10 - Highest level of support	10 - No concerns	10 - No concerns	7.7500	31.0000	(1) No	(1) No	(1) No	(1) No
423	29	1) <30	3) 4-year college degree	(1) Male	2) 40-49	(1) Married or living in a marriage-like relationship	White	1	9	8	7	8	8	7	1	1	1	4	5	10 - No concerns	7.7500	16.0000	(1) No	(1) No	(1) No
424	24	1) <30	3) 4-year college degree	(1) Male	4) 60+	(1) Married or living in a marriage-like relationship	White	1	7	7	6	7	6	7	1						7.0000		(2) Yes	(1) No	(1) No
425	28	1) <30	4) Grad/professional school	(1) Male	4) 60+	(1) Married or living in a marriage-like relationship	White	1	9	9	7	8	9	6	1	1	2	9	10 - No concerns	9	8.5000	6.0000	(1) No	(1) No	(1) No	(1) No
426	32	2) 30 to <35	4) Grad/professional school	(2) Female	1 <40 years	(1) Married or living in a marriage-like relationship	White	1	9	8	9	8	5	8	0 - No pain	0 - No pain	6	8	0 - Constant concerns	0 - Constant concerns	6.5833	23.0000	(1) No	(1) No	(1) No	(1) No
427	28	1) <30	4) Grad/professional school	(1) Male	3) 50-59	(1) Married or living in a marriage-like relationship	White	1	9	9	8	9	8	8	6	3	5	9	8	8	7.6667	17.0000	(1) No	(1) No	(1) No
428	33	2) 30 to <35	4) Grad/professional school	(1) Male	3) 50-59	(1) Married or living in a marriage-like relationship	White	1	9	10 - As good as it can be	9	9	7	8	2	1	2	8	7	7	8.2500	16.0000	(1) No	(1) No	(1) No	(1) No
429	21	1) <30	4) Grad/professional school	(2) Female	3) 50-59	(1) Married or living in a marriage-like relationship	White	1	8	9	7	8	8	9	4	3	3	7	8	10 - No concerns	7.8333	14.0000	(2) Yes	(2) Yes	(1) No	(1) No
430	37	3) >=35	3) 4-year college degree	(1) Male	4) 60+	(1) Married or living in a marriage-like relationship	White	1	9	9	8	8	9	9	2	2	1	8	2	10 - No concerns	8.0833	31.0000	(2) Yes	(1) No	(1) No
431	25	1) <30	3) 4-year college degree	(1) Male	3) 50-59	(1) Married or living in a marriage-like relationship	White	1	7	9	6	7	9	6	5	5	8	7	10 - No concerns		6.6364	43.0000	(2) Yes	(1) No	(1) No	(1) No
432	35	3) >=35	1) HS/GED	(1) Male	3) 50-59	(1) Married or living in a marriage-like relationship	White	1	10 - As good as it can be	9	9	9	8	8	3	3	5	5	4	3	7.0000	27.0000	(1) No	(1) No	(1) No	(1) No
433	35	3) >=35	4) Grad/professional school	(2) Female	4) 60+	(1) Married or living in a marriage-like relationship	White	1	5	8	4	8	8	8	7	2	6	8	9	9	6.8333	11.0000	(1) No	(1) No	(1) No
434	33	2) 30 to <35	4) Grad/professional school	(2) Female	3) 50-59	(1) Married or living in a marriage-like relationship	White	1	8	9	8	9	8	8	2	1	2	9	10 - No concerns	9	8.5833	14.0000	(1) No	(1) No	(1) No
435	36	3) >=35	3) 4-year college degree	(1) Male	3) 50-59	(1) Married or living in a marriage-like relationship	White	1	7	8	8	7	4	6	1	1	5	8	6	1	6.5000	22.0000	(1) No	(1) No	(1) No	(1) No
436	29	1) <30	3) 4-year college degree	(1) Male	2) 40-49	(1) Married or living in a marriage-like relationship	White	1	8	7	6	8	8	7	6	4	5	8	8	8	6.9167	19.0000	(1) No	(1) No	(1) No	(1) No
437	29	1) <30	4) Grad/professional school	(1) Male	2) 40-49	(1) Married or living in a marriage-like relationship	White	1	9	8	7	9	9	6	1	1	3	9	10 - No concerns	8	8.3333	28.0000	(1) No	(1) No	(1) No	(1) No
438	30	2) 30 to <35	2) Some college or voc/tech school or AA degree	(1) Male	4) 60+	(1) Married or living in a marriage-like relationship	White	1	7	8	8	8	9	9	5	4	3	7	8	9	7.5833	25.0000	(1) No	(1) No	(1) No
439	29	1) <30	4) Grad/professional school	(1) Male	3) 50-59	(1) Married or living in a marriage-like relationship	White	1	9	9	6	8	7	9	2	2	3	9	9	9	8.1667	17.0000	(1) No	(1) No	(1) No
440	35	3) >=35	3) 4-year college degree	(1) Male	3) 50-59	(1) Married or living in a marriage-like relationship	White	1	9	10 - As good as it can be	8	10 - As good as it can be	8	9	2	2	1	10 - Highest level of support	10 - No concerns	10 - No concerns	9.0833	11.0000	(1) No	(1) No	(1) No
441	39	3) >=35	3) 4-year college degree	(1) Male	4) 60+	(1) Married or living in a marriage-like relationship	White	1	9	8	8	8	1	8	1	2	2	6	4	2	6.5833	18.0000	(2) Yes	(1) No	(1) No	(1) No
442	31	2) 30 to <35	3) 4-year college degree	(2) Female	3) 50-59	(1) Married or living in a marriage-like relationship	White	1	8	8	7	8	7	7	5	3	3	9	7	8	7.3333	23.0000	(1) No	(1) No	(1) No
443	33	2) 30 to <35				(1) Married or living in a marriage-like relationship			9	9	9	9	8	8	2	2	2	8	8	9	8.4167	13.0000	(1) No	(1) No	(1) No
444	23	1) <30	3) 4-year college degree	(1) Male	4) 60+	(1) Married or living in a marriage-like relationship	White	1	8	8	8	8	5	6	1	1	4	8	8	7	7.5000	20.0000	(1) No	(1) No	(1) No
445	37	3) >=35	4) Grad/professional school	(1) Male	4) 60+	(1) Married or living in a marriage-like relationship	White	1	9	10 - As good as it can be	9	10 - As good as it can be	9	10 - As good as it can be	0 - No pain	0 - No pain	1	9	10 - No concerns	10 - No concerns	9.5833	9.0000	(1) No	(1) No	(1) No	(1) No
446	39	3) >=35	3) 4-year college degree	(1) Male	3) 50-59	(1) Married or living in a marriage-like relationship	White	1	9	9	9	9	9	9	2	1	2	7	9	10 - No concerns	8.7500	12.0000	(1) No	(1) No	(1) No
447	24	1) <30	4) Grad/professional school	(1) Male	4) 60+	(1) Married or living in a marriage-like relationship	White	1	7	6	3	4	5	7	10 - Constant pain	3	9	4	3	10 - No concerns	4.7500	33.0000	(2) Yes	(3) Dont know	(1) No	(1) No
448	34	2) 30 to <35	4) Grad/professional school	(1) Male	2) 40-49	(1) Married or living in a marriage-like relationship	White	1	8	8	9	9	9	8	1	1	1	8	7	9	8.5000	27.0000	(1) No	(1) No	(1) No
449	30	2) 30 to <35				(1) Married or living in a marriage-like relationship			8	8	6	9	7	2	2	1	6	7	2	0 - Constant concerns	5.8333	18.0000
450	38	3) >=35	3) 4-year college degree	(2) Female	2) 40-49	(2) divorced	White	1	9	9	9	9	9	9	0 - No pain	0 - No pain	3	10 - Highest level of support	8	8	8.9167	15.0000	(1) No	(1) No	(1) No
451	35	3) >=35	4) Grad/professional school	(2) Female	2) 40-49	(1) Married or living in a marriage-like relationship	White	1	9	9	9	9	8	9	0 - No pain	0 - No pain	2	8	9	10 - No concerns	9.0000	14.0000	(1) No	(1) No	(1) No	(1) No
452	33	2) 30 to <35	4) Grad/professional school	(1) Male	4) 60+	(1) Married or living in a marriage-like relationship	White	1	7	7	7	6	9	5	1	1	3	7	1	1	6.2500	17.0000	(1) No	(1) No	(1) No
453	34	2) 30 to <35	4) Grad/professional school	(1) Male	2) 40-49	(1) Married or living in a marriage-like relationship	Other/Multiple	0	7	7	8	8	7	7	0 - No pain	0 - No pain	2	9	5	5	7.5833	21.0000	(1) No	(1) No	(1) No	(1) No
454	30	2) 30 to <35	4) Grad/professional school	(2) Female	4) 60+	(1) Married or living in a marriage-like relationship	White	1	8	7	8	8	7	9	2	1	1	9	10 - No concerns	10 - No concerns	8.5000	20.0000	(1) No	(1) No	(1) No	(1) No
455	28	1) <30	1) HS/GED		4) 60+	(1) Married or living in a marriage-like relationship	White	1	8	8	8	8	7	8	2	2	5	8	9	9	7.8333	20.0000	(1) No	(1) No	(1) No	(1) No
456	40	3) >=35	2) Some college or voc/tech school or AA degree	(1) Male	3) 50-59	(1) Married or living in a marriage-like relationship	White	1	10 - As good as it can be	10 - As good as it can be	7	9	8	8	1	1	1	10 - Highest level of support	5	6	8.3333	19.0000	(1) No	(1) No	(1) No	(1) No
457	33	2) 30 to <35	3) 4-year college degree	(1) Male	4) 60+	(1) Married or living in a marriage-like relationship	White	1	9	8	9	9	8	9	1	1	2	10 - Highest level of support	9	7	8.6667	13.0000	(1) No	(1) No	(1) No	(1) No
458	38	3) >=35	4) Grad/professional school	(1) Male	2) 40-49	(1) Married or living in a marriage-like relationship	White	1	8	10 - As good as it can be	4	8	9	7	0 - No pain	0 - No pain	7	10 - Highest level of support	10 - No concerns	10 - No concerns	8.2500	21.0000	(1) No	(1) No	(1) No	(1) No
459	36	3) >=35	2) Some college or voc/tech school or AA degree	(2) Female	4) 60+	(2) divorced	White	1	6	9	4	8	6	5	8	4	8	9	9	9	6.2500	26.0000	(1) No	(1) No	(1) No	(1) No
460	32	2) 30 to <35	2) Some college or voc/tech school or AA degree	(1) Male	4) 60+	(1) Married or living in a marriage-like relationship	White	1	8	8	8	8	9	9	0 - No pain	0 - No pain	0 - No fatigue	9	6	10 - No concerns	8.7500	15.0000	(1) No	(1) No	(1) No	(1) No
461	33	2) 30 to <35	3) 4-year college degree	(1) Male	3) 50-59	(1) Married or living in a marriage-like relationship	White	1	7	8	9	7	8	9	2	1	5	7	10 - No concerns	10 - No concerns	8.0833	26.0000	(1) No	(2) Yes	(1) No
462	40	3) >=35	3) 4-year college degree	(1) Male	4) 60+	(1) Married or living in a marriage-like relationship	White	1	10 - As good as it can be	10 - As good as it can be	9	10 - As good as it can be	10 - As good as it can be	10 - As good as it can be	0 - No pain	0 - No pain	0 - No fatigue	10 - Highest level of support	10 - No concerns		9.9091	9.0000	(1) No	(1) No	(1) No
463	27	1) <30	4) Grad/professional school	(1) Male	4) 60+	(1) Married or living in a marriage-like relationship	White	1	9	8	7	7	10 - As good as it can be	8	5	2	7	6	10 - No concerns	10 - No concerns	7.5833	14.0000	(2) Yes	(2) Yes	(1) No
464	35	3) >=35	3) 4-year college degree	(2) Female	2) 40-49	(1) Married or living in a marriage-like relationship	Hispanic	0	10 - As good as it can be	10 - As good as it can be	10 - As good as it can be	10 - As good as it can be	9	10 - As good as it can be	0 - No pain	0 - No pain	0 - No fatigue	8	8	10 - No concerns	9.5833	18.0000	(1) No	(1) No	(1) No
465	40	3) >=35	4) Grad/professional school	(2) Female	4) 60+	(1) Married or living in a marriage-like relationship	White	1	10 - As good as it can be	10 - As good as it can be	4	9	9	9	9	8	4	10 - Highest level of support	10 - No concerns	10 - No concerns	7.5000	14.0000	(1) No	(1) No	(1) No
466	28	1) <30	3) 4-year college degree	(1) Male	4) 60+	(1) Married or living in a marriage-like relationship	White	1	7	7	8	6	7	5	0 - No pain	0 - No pain	2	2		6	6.9091	25.0000	(1) No	(1) No	(1) No	(1) No
467	34	2) 30 to <35	3) 4-year college degree	(1) Male	3) 50-59	(1) Married or living in a marriage-like relationship	White	1	9	8	7	9	8	6	2	1	3	8	9	7	7.9167	6.0000	(1) No	(1) No	(1) No	(1) No
468	35	3) >=35	4) Grad/professional school	(1) Male	3) 50-59	(1) Married or living in a marriage-like relationship	White	1	9	9	8	10 - As good as it can be	8	8	1	1	1	7	10 - No concerns	9	8.7500	14.0000	(1) No	(1) No	(1) No	(1) No
469	30	2) 30 to <35	4) Grad/professional school	(1) Male	4) 60+	(1) Married or living in a marriage-like relationship	White	1	9	9	9		7	9	1	1	2	9	2	1	7.3636	17.0000	(1) No	(1) No	(1) No	(1) No
470	37	3) >=35	4) Grad/professional school	(1) Male	3) 50-59	(1) Married or living in a marriage-like relationship	White	1	8	10 - As good as it can be	8	8	7	7	1	1	2	7	10 - No concerns	10 - No concerns	8.4167	10.0000	(1) No	(1) No	(1) No	(1) No
471	39	3) >=35	4) Grad/professional school	(1) Male	4) 60+	(1) Married or living in a marriage-like relationship	White	1	10 - As good as it can be	10 - As good as it can be	9	9	10 - As good as it can be	10 - As good as it can be	1	1	3	10 - Highest level of support	8	6	8.9167	13.0000	(1) No	(1) No	(1) No
472	40	3) >=35	3) 4-year college degree	(2) Female	2) 40-49	(1) Married or living in a marriage-like relationship	White	1	9	8	8	9	8	9	0 - No pain	0 - No pain	2	10 - Highest level of support	9	9	8.9167	13.0000	(1) No	(1) No	(1) No
473	34	2) 30 to <35	4) Grad/professional school	(1) Male	4) 60+	(2) divorced	White	1	10 - As good as it can be	10 - As good as it can be	9	8	8	8	5	2	1	9	9	10 - No concerns	8.5833	6.0000	(2) Yes	(1) No	(1) No
474	35	3) >=35	4) Grad/professional school	(1) Male	3) 50-59	(1) Married or living in a marriage-like relationship	White	1	8	8	6	7	6	6	1	1	3	9	2	1	6.5000	26.0000	(1) No	(1) No	(1) No	(1) No
475	32	2) 30 to <35	4) Grad/professional school	(1) Male	3) 50-59	(1) Married or living in a marriage-like relationship	White	1	7	8	7	7	10 - As good as it can be	9	2	2	2	9	3	5	7.4167	19.0000	(1) No	(1) No	(1) No	(1) No
476	33	2) 30 to <35	4) Grad/professional school	(1) Male	3) 50-59	(1) Married or living in a marriage-like relationship	White	1	8	7	8	7	6	6	1	1	5	9		3	7.0000	23.0000	(1) No	(2) Yes	(1) No	(1) No
477	26	1) <30	4) Grad/professional school		3) 50-59	(1) Married or living in a marriage-like relationship	White	1	7	9	6	6	5	8	2	3	6	9	8	10 - No concerns	7.2500	28.0000	(1) No	(1) No	(1) No	(1) No
478	37	3) >=35	3) 4-year college degree	(1) Male	2) 40-49	(1) Married or living in a marriage-like relationship	White	1	9	10 - As good as it can be	10 - As good as it can be	10 - As good as it can be	9	9	1	1	0 - No fatigue	10 - Highest level of support	3	10 - No concerns	9.0000	14.0000	(1) No	(1) No	(1) No
479	38	3) >=35	4) Grad/professional school		3) 50-59	(1) Married or living in a marriage-like relationship	White	1	10 - As good as it can be	10 - As good as it can be	10 - As good as it can be	10 - As good as it can be	10 - As good as it can be	10 - As good as it can be	0 - No pain	0 - No pain	3	10 - Highest level of support	6	10 - No concerns	9.4167	12.0000	(2) Yes	(1) No	(1) No	(1) No
480	32	2) 30 to <35	4) Grad/professional school	(1) Male	2) 40-49	(1) Married or living in a marriage-like relationship	Asian	0	7	8	6	8	7	8	0 - No pain	0 - No pain	3	8	9	8	8.0000	17.0000	(1) No	(1) No	(1) No
481	34	2) 30 to <35	4) Grad/professional school	(1) Male	4) 60+	(1) Married or living in a marriage-like relationship	White	1	8	8	8	8	9	8	0 - No pain	0 - No pain	3	8	8	9	8.4167	24.0000	(1) No	(1) No	(1) No	(1) No
482	34	2) 30 to <35	3) 4-year college degree	(1) Male	3) 50-59	(1) Married or living in a marriage-like relationship	White	1	9	9	8	8	8	8	0 - No pain	0 - No pain	0 - No fatigue	9	9	9	8.9167	7.0000	(1) No	(1) No	(1) No	(1) No
483	30	2) 30 to <35	4) Grad/professional school	(2) Female	4) 60+	(4) Separated	White	1	7	9	8	5	8	9	1	1	1	8	10 - No concerns	5	8.0000	26.0000	(2) Yes	(2) Yes	(1) No	(1) No
484	33	2) 30 to <35	4) Grad/professional school	(2) Female	3) 50-59	(1) Married or living in a marriage-like relationship	White	1	8	8	6	8	7	7	0 - No pain	0 - No pain	2	8	9	10 - No concerns	8.2500	14.0000	(1) No	(1) No	(1) No	(1) No
485	27	1) <30	3) 4-year college degree	(2) Female	2) 40-49	(1) Married or living in a marriage-like relationship	White	1	10 - As good as it can be	9	9	10 - As good as it can be	9	8	0 - No pain	0 - No pain	0 - No fatigue	8	1	1	7.9167	19.0000	(1) No	(1) No	(1) No
486	36	3) >=35	4) Grad/professional school	(1) Male	4) 60+	(1) Married or living in a marriage-like relationship	White	1	9	9	8	8	8	10 - As good as it can be	2	2	4	9	9	9	8.4167	21.0000	(1) No	(1) No	(1) No
487	25	1) <30	4) Grad/professional school	(2) Female	1 <40 years	(1) Married or living in a marriage-like relationship	White	1	7	8	6	8	9	7	4	7	8	10 - Highest level of support	8	10 - No concerns	7.0000	32.3077	(1) No	(1) No	(1) No	(1) No
488	35	3) >=35	4) Grad/professional school	(1) Male	4) 60+	(1) Married or living in a marriage-like relationship	White	1	7	7	7	8	8	6	3	6	3	8	2	9	6.6667	21.0000	(1) No	(1) No	(1) No
489	37	3) >=35	3) 4-year college degree	(1) Male	3) 50-59	(1) Married or living in a marriage-like relationship	White	1	8	9	7	8	8	8	1	2	1	9	10 - No concerns	7	8.3333	17.0000	(1) No	(1) No	(1) No	(1) No
490	28	1) <30	4) Grad/professional school	(1) Male	2) 40-49	(1) Married or living in a marriage-like relationship	White	1	8	8	3	6	9	8	6	3	6	6	4	9	6.3333	28.0000	(2) Yes	(1) No	(1) No	(1) No
491	40	3) >=35	4) Grad/professional school	(1) Male	2) 40-49	(1) Married or living in a marriage-like relationship	White	1	9	9	8	8	8	7	3	2	2	8	9	10 - No concerns	8.2500	13.0000	(1) No	(1) No	(1) No
492	36	3) >=35	3) 4-year college degree	(1) Male	2) 40-49	(1) Married or living in a marriage-like relationship	White	1	9	9	8	9	9	7	7	2	4	3		9	7.2727	16.0000	(3) Dont know	(1) No	(1) No	(1) No
493	35	3) >=35	3) 4-year college degree	(1) Male	2) 40-49	(1) Married or living in a marriage-like relationship	White	1	6	7	7	6	4	7	0 - No pain	0 - No pain	8	7	1	1	5.6667	41.0000	(1) No	(2) Yes	(1) No
494	16	1) <30	3) 4-year college degree	(2) Female	3) 50-59	(1) Married or living in a marriage-like relationship	White	1	6	6	5	4	5	5	6	4	6	7	8	8	5.6667	28.0000	(2) Yes	(2) Yes	(1) No
495	35	3) >=35	3) 4-year college degree	(1) Male	4) 60+	(1) Married or living in a marriage-like relationship	Other/Multiple	0	9	9	9	9	9	9	3	2	0 - No fatigue	10 - Highest level of support	8	10 - No concerns	8.9167	12.0000	(1) No	(1) No	(1) No	(1) No
496	40	3) >=35	4) Grad/professional school	(1) Male	4) 60+	(1) Married or living in a marriage-like relationship	Black or African American	0	10 - As good as it can be	10 - As good as it can be	10 - As good as it can be	10 - As good as it can be	10 - As good as it can be	10 - As good as it can be	0 - No pain	0 - No pain	0 - No fatigue	10 - Highest level of support	10 - No concerns	10 - No concerns	10.0000	11.0000	(2) Yes	(1) No	(1) No
497	40	3) >=35	4) Grad/professional school	(1) Male	3) 50-59	(1) Married or living in a marriage-like relationship	White	1	9	10 - As good as it can be	8	10 - As good as it can be	9	10 - As good as it can be	0 - No pain	0 - No pain	2	10 - Highest level of support	9	10 - No concerns	9.4167	13.0000	(1) No	(1) No	(1) No	(1) No
498	40	3) >=35	4) Grad/professional school	(1) Male	4) 60+	(1) Married or living in a marriage-like relationship	White	1	10 - As good as it can be	10 - As good as it can be	8	10 - As good as it can be	10 - As good as it can be	8	3	3	0 - No fatigue	10 - Highest level of support	10 - No concerns	10 - No concerns	9.1667	9.0000	(1) No	(1) No	(1) No	(1) No
499	35	3) >=35	3) 4-year college degree	(1) Male	3) 50-59	(1) Married or living in a marriage-like relationship	White	1	9	9	8	9	8	8	2	1	1	10 - Highest level of support	7	10 - No concerns	8.6667	8.0000	(1) No	(1) No	(1) No
500	40	3) >=35	4) Grad/professional school	(1) Male	3) 50-59	(1) Married or living in a marriage-like relationship	White	1	8	8	8	8	9	9	1	1	3	10 - Highest level of support	10 - No concerns		8.6364	12.0000	(1) No	(1) No	(1) No	(1) No
501	20	1) <30	2) Some college or voc/tech school or AA degree	(1) Male	4) 60+	(1) Married or living in a marriage-like relationship	White	1	9	9	5	8	9	9	4	3	7	9	8	9	7.5833	34.0000	(1) No	(1) No	(1) No
502	34	2) 30 to <35	4) Grad/professional school	(1) Male	4) 60+	(1) Married or living in a marriage-like relationship	White	1	9	9	9	9	9	9	6	2	6	9	5	0 - Constant concerns	7.0000	11.8462	(1) No	(1) No	(1) No
503	31	2) 30 to <35	3) 4-year college degree	(1) Male	2) 40-49	(1) Married or living in a marriage-like relationship	White	1	9	9	9	9	10 - As good as it can be	9	0 - No pain	0 - No pain	2	9	9	10 - No concerns	9.2500	18.0000	(2) Yes	(1) No	(1) No
504	35	3) >=35	4) Grad/professional school	(1) Male	4) 60+	(1) Married or living in a marriage-like relationship	White	1	9	9	6	9	9	7	4	3	2	10 - Highest level of support	10 - No concerns	10 - No concerns	8.3333	25.0000	(1) No	(1) No	(1) No	(1) No
505	39	3) >=35	4) Grad/professional school	(1) Male	2) 40-49	(1) Married or living in a marriage-like relationship	White	1	8	9	8	8	7	7	2	1	4	6	7	9	7.6667	16.0000	(1) No	(1) No	(1) No
506	26	1) <30	3) 4-year college degree	(1) Male	4) 60+	(1) Married or living in a marriage-like relationship	White	1	7	7	6	6	5	6	2	2	3	6	7	3	6.3333	27.0000	(1) No	(1) No	(1) No
507	32	2) 30 to <35	4) Grad/professional school	(1) Male	3) 50-59	(1) Married or living in a marriage-like relationship	White	1	10 - As good as it can be	10 - As good as it can be	9	10 - As good as it can be	9	7	2	2	1	8	10 - No concerns	10 - No concerns	9.0000	7.0000	(2) Yes	(1) No	(1) No	(1) No
508	35	3) >=35	2) Some college or voc/tech school or AA degree	(1) Male	3) 50-59	(1) Married or living in a marriage-like relationship	White	1	9	9	6	9	9	9	1	1	1	9	9	9	8.7500	11.0000	(1) No	(1) No	(1) No
509	32	2) 30 to <35	4) Grad/professional school	(2) Female	1 <40 years	(1) Married or living in a marriage-like relationship	White	1	7	8	5	7	3	3	4	2	6	4	8	8	5.9167	20.0000	(2) Yes	(2) Yes	(1) No	(1) No
510	35	3) >=35	3) 4-year college degree	(1) Male	4) 60+	(1) Married or living in a marriage-like relationship	White	1	9	9	7	10 - As good as it can be	10 - As good as it can be	10 - As good as it can be	8	2	1	10 - Highest level of support	10 - No concerns	10 - No concerns	8.6667	11.0000	(1) No	(1) No	(1) No
511	34	2) 30 to <35	4) Grad/professional school	(1) Male	3) 50-59	(1) Married or living in a marriage-like relationship	Other/Multiple	0	8	8	7	7	6	7	8	5	4	6	5	5	6.0000	20.0000	(1) No	(1) No	(1) No	(1) No
512	37	3) >=35	3) 4-year college degree	(1) Male	4) 60+	(1) Married or living in a marriage-like relationship	White	1	10 - As good as it can be	9	7	9	7	9	1	1	7	8	7	9	8.0000	19.0000
513	33	2) 30 to <35	4) Grad/professional school	(2) Female	3) 50-59	(1) Married or living in a marriage-like relationship	White	1	9	9	7	9	9	7	0 - No pain	0 - No pain	1	10 - Highest level of support		6	8.6364	8.0000	(1) No	(1) No	(1) No
514	26	1) <30	3) 4-year college degree	(1) Male	4) 60+	(1) Married or living in a marriage-like relationship	White	1	7	8	7	7	8	8	2		5	7	9	10 - No concerns	7.6364	26.0000	(1) No	(1) No	(1) No
515	33	2) 30 to <35	4) Grad/professional school	(2) Female	3) 50-59	(1) Married or living in a marriage-like relationship	White	1	9	9	8	9	9	9	2	1	3	10 - Highest level of support	10 - No concerns	10 - No concerns	8.9167	9.0000	(1) No	(1) No	(1) No
516	29	1) <30	4) Grad/professional school	(1) Male	3) 50-59	(1) Married or living in a marriage-like relationship	White	1	8	9	8	8	6	5	2	2	1	8	7	10 - No concerns	7.8333	14.0000	(1) No	(1) No	(1) No
517	31	2) 30 to <35	4) Grad/professional school	(2) Female	4) 60+	(1) Married or living in a marriage-like relationship	White	1	8	9	8	9	9	9	2						8.5714		(1) No	(1) No	(1) No	(1) No
518	23	1) <30	3) 4-year college degree	(2) Female	3) 50-59	(1) Married or living in a marriage-like relationship	White	1	9	9	9	9	9	9	1	3	6	9		10 - No concerns	8.4545	22.0000	(1) No	(2) Yes	(1) No	(1) No
519	39	3) >=35	3) 4-year college degree	(1) Male	3) 50-59	(1) Married or living in a marriage-like relationship	White	1	8	9	6	10 - As good as it can be	9	9	6	2	2	9	9	10 - No concerns	8.2500	11.0000	(1) No	(1) No	(1) No	(1) No
520	34	2) 30 to <35	4) Grad/professional school	(1) Male	4) 60+	(1) Married or living in a marriage-like relationship	White	1	9	9	9	9	9	9	1	1	1	10 - Highest level of support	9	9	9.0833	5.0000	(1) No	(1) No	(1) No	(1) No
521	29	1) <30	4) Grad/professional school	(1) Male	3) 50-59	(1) Married or living in a marriage-like relationship	White	1	9	8	8	9	8	8	2	2	3	9	10 - No concerns	9	8.4167	17.0000	(1) No	(1) No	(1) No	(1) No
522	33	2) 30 to <35	4) Grad/professional school	(1) Male	2) 40-49	(1) Married or living in a marriage-like relationship	Hispanic	0	8	9	9	8	7	6	1	3	1	2	7	10 - No concerns	7.5833	21.0000	(1) No	(1) No	(1) No	(1) No
523	21	1) <30	3) 4-year college degree	(1) Male	3) 50-59	(1) Married or living in a marriage-like relationship	White	1	7	7	6	7	7	7	3	3	5	7	6	8	6.7500	29.0000	(1) No	(1) No	(1) No	(1) No
524	32	2) 30 to <35	3) 4-year college degree	(1) Male	3) 50-59	(1) Married or living in a marriage-like relationship	White	1	8	9	9	7	7	6	0 - No pain	0 - No pain	2	7	10 - No concerns	10 - No concerns	8.4167	14.0000	(1) No	(1) No	(1) No
525	34	2) 30 to <35	3) 4-year college degree	(1) Male	2) 40-49	(1) Married or living in a marriage-like relationship	White	1	8	8	8	9	9	9	2	2	4	9	9	9	8.3333	15.0000	(1) No	(1) No	(1) No	(1) No
526	40	3) >=35	4) Grad/professional school	(1) Male	4) 60+	(1) Married or living in a marriage-like relationship	White	1	10 - As good as it can be	10 - As good as it can be	9	10 - As good as it can be	9	10 - As good as it can be	2	1	0 - No fatigue	10 - Highest level of support	10 - No concerns	10 - No concerns	9.5833	6.0000	(1) No	(1) No	(1) No	(1) No
527	37	3) >=35	3) 4-year college degree	(1) Male	3) 50-59	(1) Married or living in a marriage-like relationship	White	1	10 - As good as it can be	10 - As good as it can be	7	10 - As good as it can be	9	10 - As good as it can be	6	6	5	10 - Highest level of support	9	10 - No concerns	8.1667	14.0000	(1) No	(1) No	(1) No
528	28	1) <30	3) 4-year college degree	(1) Male	3) 50-59	(1) Married or living in a marriage-like relationship	White	1	7	7	7	6	6	6	1	1	3	4	9	9	7.1667	21.0000	(1) No	(2) Yes	(1) No	(1) No
529	34	2) 30 to <35	2) Some college or voc/tech school or AA degree	(1) Male	3) 50-59	(1) Married or living in a marriage-like relationship	White	1	9	10 - As good as it can be	7	10 - As good as it can be	9	10 - As good as it can be	0 - No pain	0 - No pain	0 - No fatigue	10 - Highest level of support	9	9	9.4167	20.0000	(1) No	(1) No	(1) No
530	29	1) <30	4) Grad/professional school	(2) Female	4) 60+	(2) divorced	White	1	7	7	7	7	6	6	1	1	1	5	3	3	6.5000	18.0000	(2) Yes	(2) Yes	(2) Yes	(1) No
531	34	2) 30 to <35	4) Grad/professional school	(1) Male	3) 50-59		White	1	9	8	8	8	9	7	1	1	2	10 - Highest level of support	8	10 - No concerns	8.5833	15.0000	(1) No	(1) No	(1) No	(1) No
532	32	2) 30 to <35	2) Some college or voc/tech school or AA degree	(2) Female	4) 60+	(1) Married or living in a marriage-like relationship	White	1	7	8	5	6	10 - As good as it can be	9	2	1	10 - Constant tiredness	10 - Highest level of support	2	8	6.8333	23.0000	(2) Yes	(2) Yes	(1) No
533	27	1) <30	3) 4-year college degree	(1) Male	4) 60+	(1) Married or living in a marriage-like relationship	White	1	9	10 - As good as it can be	7	9	10 - As good as it can be	9	2	2	3	9	9	9	8.6667	18.0000	(1) No	(1) No	(1) No
534	34	2) 30 to <35	4) Grad/professional school	(2) Female	3) 50-59	(1) Married or living in a marriage-like relationship	White	1	9	8	6	9	10 - As good as it can be	5	9	8	3	10 - Highest level of support	8	8	6.9167	15.0000	(1) No	(1) No	(1) No	(1) No
535	21	1) <30	4) Grad/professional school	(1) Male	2) 40-49	(1) Married or living in a marriage-like relationship	White	1	7	8	7	5	5	5	1	2	2	2	6	8	6.5000	33.0000	(1) No	(1) No	(1) No	(1) No
536	32	2) 30 to <35	3) 4-year college degree	(1) Male	4) 60+	(1) Married or living in a marriage-like relationship	White	1	9	10 - As good as it can be	7	10 - As good as it can be	5	10 - As good as it can be	1	1	8	10 - Highest level of support	10 - No concerns	10 - No concerns	8.4167	6.0000	(1) No	(1) No	(1) No	(1) No
537	35	3) >=35	4) Grad/professional school	(1) Male	3) 50-59	(1) Married or living in a marriage-like relationship	White	1	9	10 - As good as it can be	7	10 - As good as it can be	7	8	2	1	2	10 - Highest level of support	9	8	8.5833	11.6667	(1) No	(1) No	(1) No	(1) No
538	34	2) 30 to <35	4) Grad/professional school	(1) Male	4) 60+	(1) Married or living in a marriage-like relationship	White	1	9	9	7	9	9	9	7	7	3	7	10 - No concerns	10 - No concerns	7.6667	11.0000	(1) No	(1) No	(1) No
539	28	1) <30	3) 4-year college degree	(1) Male	3) 50-59	(1) Married or living in a marriage-like relationship	White	1	8	8	5	8	6	8	3	3	4	8	9	7	7.2500	19.0000	(1) No	(1) No	(1) No	(1) No
540	37	3) >=35	4) Grad/professional school	(1) Male	3) 50-59	(1) Married or living in a marriage-like relationship	White	1	9	10 - As good as it can be	7	9	6	6	3	2	1	10 - Highest level of support	10 - No concerns	10 - No concerns	8.4167	7.0000	(1) No	(1) No	(1) No
541	31	2) 30 to <35	4) Grad/professional school	(1) Male	2) 40-49	(1) Married or living in a marriage-like relationship	White	1	8	8	6	8	7	7	2	2	4	10 - Highest level of support	8	9	7.7500	21.0000	(1) No	(1) No	(1) No	(1) No
542	35	3) >=35	2) Some college or voc/tech school or AA degree	(1) Male	3) 50-59	(1) Married or living in a marriage-like relationship	White	1	8	7	7	7	6	6	2	2	8	8	10 - No concerns	5	6.8333	19.0000	(1) No	(1) No	(1) No
543	29	1) <30	3) 4-year college degree	(1) Male	3) 50-59	(1) Married or living in a marriage-like relationship	White	1	9	9	9	8	9	9	0 - No pain	0 - No pain	2	10 - Highest level of support	10 - No concerns	10 - No concerns	9.2500	20.0000	(2) Yes	(2) Yes	(1) No	(1) No
544	30	2) 30 to <35	4) Grad/professional school	(1) Male	4) 60+	(1) Married or living in a marriage-like relationship	White	1	10 - As good as it can be	10 - As good as it can be	10 - As good as it can be	10 - As good as it can be	10 - As good as it can be	10 - As good as it can be	2	2	2	10 - Highest level of support	10 - No concerns	10 - No concerns	9.5000	21.0000	(1) No	(1) No	(1) No	(1) No
545	36	3) >=35	4) Grad/professional school	(1) Male	2) 40-49	(1) Married or living in a marriage-like relationship	White	1	9	8	8	8	9	7	1	0 - No pain	6	8	7	9	8.0000	13.0000	(1) No	(1) No	(1) No
546	31	2) 30 to <35	4) Grad/professional school	(1) Male	1 <40 years	(1) Married or living in a marriage-like relationship	White	1	9	9	8	7	7	7	3						7.7143		(1) No	(1) No	(1) No	(1) No
547	37	3) >=35	3) 4-year college degree	(1) Male	4) 60+	(1) Married or living in a marriage-like relationship	White	1	10 - As good as it can be	10 - As good as it can be	10 - As good as it can be	10 - As good as it can be	6	10 - As good as it can be	3	3	4	10 - Highest level of support	10 - No concerns	10 - No concerns	8.8333	8.0000	(1) No	(1) No	(1) No	(1) No
548	39	3) >=35	2) Some college or voc/tech school or AA degree	(2) Female	4) 60+	(1) Married or living in a marriage-like relationship	White	1	9	9	9	9	9	9	1	1	3	9	9	9	8.8333	12.0000	(1) No	(1) No	(1) No
549	40	3) >=35	3) 4-year college degree	(1) Male	4) 60+	(3) Widowed	White	1	8	9	7	9	9	9	6	5	3	10 - Highest level of support	10 - No concerns	10 - No concerns	8.0833	7.0000	(1) No	(1) No	(1) No
550	27	1) <30	2) Some college or voc/tech school or AA degree	(1) Male	2) 40-49	(1) Married or living in a marriage-like relationship	White	1	6	6	2	6	8	9	3	3	5	9	6	10 - No concerns	6.7500	31.0000	(1) No	(1) No	(1) No
551	14	1) <30	4) Grad/professional school	(1) Male	4) 60+	(1) Married or living in a marriage-like relationship	White	1	4	4	6	3	3	5	2	2	7	6	7	8	5.4167	38.0000	(3) Dont know	(3) Dont know	(1) No
552	24	1) <30	2) Some college or voc/tech school or AA degree	(2) Female	4) 60+	(1) Married or living in a marriage-like relationship	White	1	8	8	6	8	7	9	2	2	6	7	10 - No concerns	8	7.5833	30.0000	(2) Yes	(1) No	(1) No	(1) No
553	35	3) >=35	4) Grad/professional school	(1) Male	4) 60+	(1) Married or living in a marriage-like relationship	White	1	9	9	8	9	8	8	1	0 - No pain	0 - No fatigue	9	9	8	8.8333	20.0000	(1) No	(1) No	(1) No
554	37	3) >=35		(1) Male	3) 50-59	(1) Married or living in a marriage-like relationship	White	1	8	9	10 - As good as it can be	7	6	6	0 - No pain	0 - No pain	1	7	10 - No concerns	10 - No concerns	8.5000	19.0000	(1) No	(1) No	(1) No	(1) No
555	36	3) >=35	4) Grad/professional school	(1) Male	2) 40-49	(1) Married or living in a marriage-like relationship	White	1	9	9	8	9	8	6	1	0 - No pain	2	9	9	7	8.4167	21.0000	(1) No	(1) No	(1) No
556	33	2) 30 to <35	4) Grad/professional school	(1) Male	4) 60+	(1) Married or living in a marriage-like relationship	White	1	10 - As good as it can be	10 - As good as it can be	9	10 - As good as it can be	9	9	1	1	2	10 - Highest level of support	10 - No concerns	10 - No concerns	9.4167	15.0000	(1) No	(1) No	(1) No
557	28	1) <30	3) 4-year college degree	(2) Female	3) 50-59	(1) Married or living in a marriage-like relationship	White	1	8	7	8	8	8		0 - No pain	0 - No pain	8	10 - Highest level of support	10 - No concerns	9	8.1818	37.0000	(1) No	(1) No	(1) No	(1) No
558	40	3) >=35	3) 4-year college degree		3) 50-59	(1) Married or living in a marriage-like relationship	White	1	9	10 - As good as it can be	7	10 - As good as it can be	9	10 - As good as it can be	1	0 - No pain	0 - No fatigue	9	1	9	8.5833	10.0000	(1) No	(1) No	(1) No
559	30	2) 30 to <35	4) Grad/professional school	(1) Male	4) 60+	(1) Married or living in a marriage-like relationship	White	1	7	7	8	6	6	6	2	1	3	8	6	5	6.9167	21.0000	(1) No	(1) No	(1) No	(1) No
560	35	3) >=35	4) Grad/professional school	(1) Male	4) 60+	(1) Married or living in a marriage-like relationship	Black or African American	0	8	6	4	6	5	5	6	3	4	3	9	6	5.7500	19.0000	(1) No	(1) No	(1) No
561	37	3) >=35	4) Grad/professional school	(1) Male	4) 60+	(1) Married or living in a marriage-like relationship	White	1	9	10 - As good as it can be	8	10 - As good as it can be	10 - As good as it can be	10 - As good as it can be	10 - Constant pain						8.1429		(1) No	(1) No	(1) No
562	36	3) >=35	4) Grad/professional school	(1) Male	4) 60+	(1) Married or living in a marriage-like relationship	White	1	10 - As good as it can be	10 - As good as it can be	7	10 - As good as it can be	5	10 - As good as it can be		3	3	10 - Highest level of support	10 - No concerns	10 - No concerns	8.7273	4.0000	(1) No	(1) No	(1) No
563	31	2) 30 to <35	4) Grad/professional school	(1) Male	4) 60+	(1) Married or living in a marriage-like relationship	White	1	8	8	8	8	8	8	0 - No pain	1	3	7	6	9	8.0000	17.0000	(1) No	(1) No	(1) No
564	36	3) >=35	3) 4-year college degree	(1) Male	3) 50-59	(1) Married or living in a marriage-like relationship	White	1	6	10 - As good as it can be	6	7	4	6	1	1	1	10 - Highest level of support	10 - No concerns	10 - No concerns	8.0000	20.0000	(1) No	(1) No	(1) No
565	33	2) 30 to <35	4) Grad/professional school	(1) Male	3) 50-59	(1) Married or living in a marriage-like relationship	White	1	10 - As good as it can be	10 - As good as it can be	5	10 - As good as it can be	10 - As good as it can be	10 - As good as it can be	0 - No pain	0 - No pain	2	10 - Highest level of support	10 - No concerns	10 - No concerns	9.4167	21.0000	(1) No	(1) No	(1) No	(1) No
566	28	1) <30	3) 4-year college degree	(2) Female	3) 50-59	(1) Married or living in a marriage-like relationship	White	1	9	9	9	9	10 - As good as it can be	9	1						9.1429		(1) No	(1) No	(1) No	(1) No
567	34	2) 30 to <35	3) 4-year college degree	(2) Female	3) 50-59	(1) Married or living in a marriage-like relationship	White	1	9	9	8	9	9	10 - As good as it can be	0 - No pain	0 - No pain	2	9	8	10 - No concerns	9.0833	21.0000	(1) No	(1) No	(1) No
568	30	2) 30 to <35	2) Some college or voc/tech school or AA degree	(1) Male	4) 60+	(1) Married or living in a marriage-like relationship	White	1	8	8	7	8	8	7	3						7.5714		(1) No	(1) No	(1) No
569	23	1) <30	2) Some college or voc/tech school or AA degree	(1) Male	3) 50-59	(1) Married or living in a marriage-like relationship	White	1	7	6	4	7	9	4	3	1	8	7	8	5	6.2500	27.0000	(1) No	(1) No	(1) No	(1) No
570	32	2) 30 to <35	3) 4-year college degree	(1) Male	4) 60+	(1) Married or living in a marriage-like relationship	Asian	0	9	9	8	10 - As good as it can be	10 - As good as it can be	10 - As good as it can be	7	6	3	10 - Highest level of support	10 - No concerns	10 - No concerns	8.3333	18.0000	(1) No	(1) No	(1) No	(1) No
571	30	2) 30 to <35	3) 4-year college degree	(1) Male	4) 60+	(1) Married or living in a marriage-like relationship	White	1	7	9	6	8	7	7	4	5	5	6	5	5	6.3333	20.0000	(2) Yes	(1) No	(1) No	(1) No
572	29	1) <30	3) 4-year college degree	(1) Male	2) 40-49	(1) Married or living in a marriage-like relationship	White	1	7	7	7	6	8	10 - As good as it can be	2	2	6	8	8	0 - Constant concerns	6.7500	30.0000	(1) No	(1) No	(1) No	(1) No
573	32	2) 30 to <35	3) 4-year college degree	(1) Male	3) 50-59	(1) Married or living in a marriage-like relationship	White	1	7	7	6	7	6	8	2	3	6	6	3	2	5.9167	21.0000	(1) No	(1) No	(1) No
574	33	2) 30 to <35	4) Grad/professional school	(1) Male	3) 50-59	(1) Married or living in a marriage-like relationship	White	1	9	8	9	7	7	9	1	0 - No pain	1	9	10 - No concerns	10 - No concerns	8.8333	11.0000	(2) Yes	(1) No	(1) No
575	38	3) >=35	4) Grad/professional school	(1) Male	3) 50-59	(1) Married or living in a marriage-like relationship	White	1	6	9	7	4	6	5	1	1	5	5	9	9	6.9167	34.0000	(2) Yes	(1) No	(1) No
576	28	1) <30	4) Grad/professional school	(2) Female	3) 50-59	(1) Married or living in a marriage-like relationship	White	1	9	9	7	8	7	9	0 - No pain	0 - No pain	2	10 - Highest level of support	10 - No concerns	10 - No concerns	8.9167	17.0000	(1) No	(1) No	(1) No	(1) No
577	37	3) >=35	3) 4-year college degree	(1) Male	4) 60+	(1) Married or living in a marriage-like relationship	White	1	8	9	7	8	7	9	0 - No pain	0 - No pain	7	7	9	10 - No concerns	8.0833	11.0000	(1) No	(1) No	(1) No	(1) No
578	32	2) 30 to <35	4) Grad/professional school	(1) Male	4) 60+		White	1	10 - As good as it can be	10 - As good as it can be	8	10 - As good as it can be	10 - As good as it can be	10 - As good as it can be	0 - No pain	0 - No pain	1	8	10 - No concerns	3	9.0000	14.0000
579	40	3) >=35	3) 4-year college degree	(1) Male	3) 50-59	(1) Married or living in a marriage-like relationship	White	1	8	8	8	8	8	8	6	2	2	0 - No support	8	10 - No concerns	7.1667	7.0000	(1) No	(1) No	(1) No
580	40	3) >=35	3) 4-year college degree	(2) Female	3) 50-59	(1) Married or living in a marriage-like relationship	White	1	9	10 - As good as it can be	9	10 - As good as it can be	10 - As good as it can be	10 - As good as it can be	2	1	0 - No fatigue	10 - Highest level of support	10 - No concerns	10 - No concerns	9.5833	17.0000	(1) No	(1) No	(1) No
581	37	3) >=35	4) Grad/professional school	(1) Male	4) 60+	(1) Married or living in a marriage-like relationship	White	1	8	10 - As good as it can be	8	9	8	8	0 - No pain	0 - No pain	1	10 - Highest level of support	9	9	9.0000	10.0000	(1) No	(1) No	(1) No
582	29	1) <30	4) Grad/professional school	(1) Male	4) 60+	(1) Married or living in a marriage-like relationship	White	1	7	7	7	7	7	7	4						6.8571		(1) No	(1) No	(1) No	(1) No
583	32	2) 30 to <35	3) 4-year college degree	(2) Female	2) 40-49	(1) Married or living in a marriage-like relationship	White	1	8	7	9	8	8	8	2	3	5	8	9	9	7.8333	21.0000	(2) Yes	(1) No	(1) No	(1) No
584	35	3) >=35	3) 4-year college degree	(2) Female	3) 50-59	(1) Married or living in a marriage-like relationship	White	1	8	8	8	8	8	7	0 - No pain	0 - No pain	8	8	9	9	7.9167	15.0000	(1) No	(1) No	(1) No	(1) No
585	22	1) <30	4) Grad/professional school	(1) Male	2) 40-49	(1) Married or living in a marriage-like relationship	White	1	7	9	7	6	8	6	4	6	6	8	5	10 - No concerns	6.6667	41.0000	(2) Yes	(2) Yes	(1) No
586	30	2) 30 to <35	2) Some college or voc/tech school or AA degree	(1) Male	4) 60+	(1) Married or living in a marriage-like relationship	White	1	9	10 - As good as it can be	9	10 - As good as it can be	10 - As good as it can be	8	1	1	5	9	10 - No concerns	9	8.9167	8.0000	(1) No	(1) No	(1) No	(1) No
587	36	3) >=35	4) Grad/professional school		4) 60+	(1) Married or living in a marriage-like relationship			9	9	7	9	9	8	0 - No pain	0 - No pain	0 - No fatigue	10 - Highest level of support	5	10 - No concerns	8.8333	20.0000	(1) No	(1) No	(1) No	(1) No
588	38	3) >=35	3) 4-year college degree	(2) Female	2) 40-49	(1) Married or living in a marriage-like relationship	White	1	10 - As good as it can be	10 - As good as it can be	10 - As good as it can be	10 - As good as it can be	10 - As good as it can be	10 - As good as it can be	1	2	4	10 - Highest level of support		10 - No concerns	9.3636	13.0000	(1) No	(1) No	(1) No
589	30	2) 30 to <35	3) 4-year college degree	(1) Male	2) 40-49	(1) Married or living in a marriage-like relationship	White	1	8	9	7	9	7	7	1	1	3	8	9	9	8.1667	17.0000	(3) Dont know	(1) No	(1) No	(1) No
590	32	2) 30 to <35	2) Some college or voc/tech school or AA degree	(1) Male	2) 40-49	(1) Married or living in a marriage-like relationship	White	1	9	10 - As good as it can be	9	9	9	9	0 - No pain	0 - No pain	2	10 - Highest level of support	9	1	8.5833	19.0000	(1) No	(1) No	(1) No
591	34	2) 30 to <35	3) 4-year college degree	(1) Male	3) 50-59	(2) divorced	White	1	9	9	9	9	9	7	0 - No pain	0 - No pain	1	1	0 - Constant concerns	0 - Constant concerns	6.8333	22.0000	(1) No	(1) No	(1) No
592	33	2) 30 to <35	4) Grad/professional school	(1) Male	3) 50-59	(1) Married or living in a marriage-like relationship	White	1	8	8	6	7	8	9	6	3	6	8	4	10 - No concerns	6.9167	18.0000	(1) No	(1) No	(1) No	(1) No
593	40	3) >=35	4) Grad/professional school	(1) Male	3) 50-59	(1) Married or living in a marriage-like relationship	White	1	9	9	9	9	8	8	1	1	2	7	9	9	8.5833	16.0000	(1) No	(1) No	(1) No	(1) No
594	24	1) <30	3) 4-year college degree	(1) Male	2) 40-49	(1) Married or living in a marriage-like relationship	White	1	7	8	6	7	6	7	0 - No pain	0 - No pain	7	6	6	9	7.0833	29.0000	(1) No	(1) No	(1) No	(1) No
595	36	3) >=35	4) Grad/professional school	(1) Male	3) 50-59	(5) Never married	Asian	0	9	9	8	8	7	8	2	2	2	8	8		8.0909	11.0000	(1) No	(1) No	(1) No
596	30	2) 30 to <35	3) 4-year college degree	(1) Male	2) 40-49	(1) Married or living in a marriage-like relationship	White	1	8	8	6	8	8	6	3	2	6	9	6	9	7.2500	19.0000	(1) No	(1) No	(1) No	(1) No
597	30	2) 30 to <35				(1) Married or living in a marriage-like relationship			9	8	6	7	8	7	6	4	4	10 - Highest level of support	7	10 - No concerns	7.3333	17.0000
598	30	2) 30 to <35	2) Some college or voc/tech school or AA degree	(1) Male	4) 60+	(1) Married or living in a marriage-like relationship	White	1	7	7	5	7	7	8	3	2	6	9	10 - No concerns	10 - No concerns	7.4167	19.0000	(1) No	(1) No	(1) No	(1) No
599	37	3) >=35	4) Grad/professional school	(2) Female	2) 40-49	(1) Married or living in a marriage-like relationship			9	9	8	9	6	7	0 - No pain	0 - No pain	0 - No fatigue	9	7	7	8.4167	15.0000	(1) No	(1) No	(1) No
600	32	2) 30 to <35		(1) Male	4) 60+	(1) Married or living in a marriage-like relationship	White	1	10 - As good as it can be	8	10 - As good as it can be	10 - As good as it can be	9	8	0 - No pain	0 - No pain	2	10 - Highest level of support	9	10 - No concerns	9.3333	18.0000
601	32	2) 30 to <35	4) Grad/professional school	(2) Female	1 <40 years	(1) Married or living in a marriage-like relationship	White	1	7	9	6	7	9	8	5	7	4	10 - Highest level of support	8	10 - No concerns	7.3333	25.0000	(2) Yes	(1) No	(1) No	(1) No
602	39	3) >=35	4) Grad/professional school	(1) Male	4) 60+	(1) Married or living in a marriage-like relationship	White	1	10 - As good as it can be	10 - As good as it can be	6	9	9	9	0 - No pain	2	1	10 - Highest level of support	10 - No concerns	10 - No concerns	9.1667	11.0000	(1) No	(1) No	(1) No	(1) No
603	40	3) >=35	4) Grad/professional school	(1) Male	4) 60+	(2) divorced	White	1	7	9	2	9	4	9	7	6	6	3	10 - No concerns	10 - No concerns	6.1667	12.0000	(1) No	(1) No	(1) No
604	31	2) 30 to <35	4) Grad/professional school	(2) Female	1 <40 years	(5) Never married	Asian	0	9	9	9	9	8	9	1	1	0 - No fatigue	10 - Highest level of support	10 - No concerns	10 - No concerns	9.2500	9.0000	(1) No	(1) No	(1) No	(1) No
605	30	2) 30 to <35	4) Grad/professional school	(1) Male	4) 60+	(1) Married or living in a marriage-like relationship	White	1	10 - As good as it can be	9	9	9	9	9	3	3	3	9	8	8	8.4167	16.0000	(1) No	(1) No	(1) No
606	30	2) 30 to <35	4) Grad/professional school	(1) Male	4) 60+	(1) Married or living in a marriage-like relationship	White	1		9	9	8	10 - As good as it can be	8	0 - No pain	0 - No pain	0 - No fatigue	10 - Highest level of support	9	10 - No concerns	9.3636	12.0000	(1) No	(1) No	(1) No
607	39	3) >=35	4) Grad/professional school	(2) Female	4) 60+	(1) Married or living in a marriage-like relationship	White	1	9	10 - As good as it can be	8	10 - As good as it can be	10 - As good as it can be	10 - As good as it can be	1	1	3	8	8	10 - No concerns	9.0000	13.0000	(1) No	(1) No	(1) No
608	30	2) 30 to <35	4) Grad/professional school	(1) Male	1 <40 years	(1) Married or living in a marriage-like relationship	White	1	9	10 - As good as it can be	9	9	7	7	0 - No pain	0 - No pain	0 - No fatigue	10 - Highest level of support	8	9	9.0000	14.0000	(1) No	(1) No	(1) No	(1) No
609	24	1) <30	4) Grad/professional school	(2) Female	3) 50-59	(1) Married or living in a marriage-like relationship	White	1	8	6	7	7	8	9	1	1	3	5	9	7	7.5833	28.0000	(1) No	(1) No	(1) No
610	32	2) 30 to <35	4) Grad/professional school	(1) Male	4) 60+	(1) Married or living in a marriage-like relationship	White	1	10 - As good as it can be	10 - As good as it can be	8	10 - As good as it can be	10 - As good as it can be	8	2	2	4	10 - Highest level of support		1	8.0909	15.0000	(1) No	(1) No	(1) No
611	29	1) <30	4) Grad/professional school	(2) Female	2) 40-49	(1) Married or living in a marriage-like relationship	White	1	8	8	6	7	6	6	0 - No pain	0 - No pain	5	7	5	7	7.0833	16.0000	(1) No	(2) Yes	(1) No
612	38	3) >=35	3) 4-year college degree	(1) Male	4) 60+	(1) Married or living in a marriage-like relationship	White	1	10 - As good as it can be	10 - As good as it can be	10 - As good as it can be	10 - As good as it can be	9	9	0 - No pain	1	0 - No fatigue	10 - Highest level of support	10 - No concerns	10 - No concerns	9.7500	9.0000	(1) No	(1) No	(1) No
613	40	3) >=35	4) Grad/professional school	(1) Male	4) 60+	(1) Married or living in a marriage-like relationship	White	1	9	10 - As good as it can be	9	10 - As good as it can be	9	10 - As good as it can be	2	1	2	9	10 - No concerns	10 - No concerns	9.2500	9.0000	(1) No	(1) No	(1) No	(1) No
614	34	2) 30 to <35	3) 4-year college degree	(2) Female	4) 60+	(1) Married or living in a marriage-like relationship	Other/Multiple	0	8	8	7	7	9	8	7	6	7	9	1	1	5.6667	28.0000	(1) No	(1) No	(1) No
615	29	1) <30	2) Some college or voc/tech school or AA degree	(1) Male	3) 50-59	(1) Married or living in a marriage-like relationship	White	1	9	9	9	9	9	9	3	1	1	10 - Highest level of support	9	10 - No concerns	9.0000	20.0000	(1) No	(1) No	(1) No	(1) No
616	35	3) >=35	3) 4-year college degree	(1) Male	2) 40-49	(1) Married or living in a marriage-like relationship	White	1	9	9	7	9	8	10 - As good as it can be	8	3	1	10 - Highest level of support	10 - No concerns	4	7.8333	6.0000	(1) No	(1) No	(1) No	(1) No
617	29	1) <30	4) Grad/professional school	(2) Female	3) 50-59	(1) Married or living in a marriage-like relationship	White	1	10 - As good as it can be	9	9	10 - As good as it can be	9	9	1	1	0 - No fatigue	10 - Highest level of support	10 - No concerns	10 - No concerns	9.5000	7.0000	(1) No	(1) No	(1) No
618	35	3) >=35	3) 4-year college degree	(1) Male	3) 50-59	(1) Married or living in a marriage-like relationship	White	1	9	10 - As good as it can be	8	9	9	8	1	1	0 - No fatigue	9	8	7	8.7500	9.0000	(1) No	(1) No	(1) No	(1) No
619	39	3) >=35	3) 4-year college degree	(1) Male	3) 50-59	(1) Married or living in a marriage-like relationship	White	1	10 - As good as it can be	10 - As good as it can be	9	10 - As good as it can be	10 - As good as it can be	10 - As good as it can be	2	1	0 - No fatigue	10 - Highest level of support	10 - No concerns	10 - No concerns	9.6667	5.0000	(1) No	(1) No	(1) No	(1) No
620	39	3) >=35	3) 4-year college degree	(1) Male		(1) Married or living in a marriage-like relationship			8	9	9	9	9	9	1	1	3	9	8	0 - Constant concerns	7.9167	18.0000	(1) No	(1) No	(1) No
621	38	3) >=35	2) Some college or voc/tech school or AA degree	(1) Male	3) 50-59	(1) Married or living in a marriage-like relationship	White	1	9	8	8	8	8	7	4	2	2	9	10 - No concerns	2	7.5833	11.0000	(1) No	(1) No	(1) No
622	28	1) <30	4) Grad/professional school	(1) Male	3) 50-59	(1) Married or living in a marriage-like relationship	White	1	7	7	7	7	7	7	1	1	4	7	3	9	7.0833	24.0000	(1) No	(1) No	(1) No	(1) No
623	40	3) >=35	4) Grad/professional school	(1) Male	4) 60+	(1) Married or living in a marriage-like relationship	White	1	10 - As good as it can be	10 - As good as it can be	10 - As good as it can be	10 - As good as it can be	10 - As good as it can be	10 - As good as it can be	0 - No pain	0 - No pain	3	10 - Highest level of support	9	7	9.4167	7.0000	(1) No	(1) No	(1) No
624	31	2) 30 to <35	2) Some college or voc/tech school or AA degree	(1) Male	4) 60+	(1) Married or living in a marriage-like relationship	White	1	9	9	8	8	8	9	0 - No pain	0 - No pain	1	10 - Highest level of support	10 - No concerns	9	9.0833	15.0000	(1) No	(1) No	(1) No	(1) No
625	34	2) 30 to <35	3) 4-year college degree	(2) Female	2) 40-49	(1) Married or living in a marriage-like relationship	White	1	10 - As good as it can be	9	9	9	9	9	1	0 - No pain	2	9	8	8	8.9167	15.0000	(1) No	(1) No	(1) No
626	35	3) >=35	4) Grad/professional school	(1) Male	2) 40-49	(1) Married or living in a marriage-like relationship	White	1	9	9	9	9	9	9	0 - No pain	0 - No pain	1	10 - Highest level of support	7	5	8.7500	14.0000	(1) No	(1) No	(1) No	(1) No
627	20	1) <30	3) 4-year college degree	(1) Male	1 <40 years	(1) Married or living in a marriage-like relationship	White	1	7	8	6	7	8	2	2	2	4	7	6	2	6.2500	23.0000	(2) Yes	(1) No	(1) No
628	30	2) 30 to <35	3) 4-year college degree	(1) Male	4) 60+	(2) divorced	White	1	8	8	6	8	7	8	6	3	5	6	9	9	7.0833	17.0000	(1) No	(1) No	(1) No
629	39	3) >=35	3) 4-year college degree		4) 60+	(1) Married or living in a marriage-like relationship	White	1	7	7	3	7	7	7	2						6.5714		(1) No	(1) No	(1) No
630	39	3) >=35	3) 4-year college degree	(2) Female	3) 50-59	(1) Married or living in a marriage-like relationship	White	1	10 - As good as it can be	10 - As good as it can be	7	10 - As good as it can be	10 - As good as it can be	10 - As good as it can be	3	0 - No pain	0 - No fatigue	10 - Highest level of support	10 - No concerns	10 - No concerns	9.5000	8.0000	(1) No	(1) No	(1) No
631	29	1) <30	4) Grad/professional school	(1) Male	3) 50-59	(1) Married or living in a marriage-like relationship	White	1	8	9	7	8	8	8	7	7	6	8	9	9	7.0000	21.0000	(1) No	(1) No	(1) No	(1) No
632	36	3) >=35	4) Grad/professional school	(2) Female	4) 60+	(3) Widowed	White	1	9	9	6	9	9	3	2	2	0 - No fatigue	6	10 - No concerns	3	7.5000	13.0000	(1) No	(1) No	(1) No	(1) No
633	30	2) 30 to <35	4) Grad/professional school	(1) Male	2) 40-49	(1) Married or living in a marriage-like relationship	White	1	9	8	8	8	7	8	1	1	2	5	10 - No concerns	10 - No concerns	8.2500	28.0000	(1) No	(1) No	(1) No	(1) No
634	35	3) >=35	3) 4-year college degree	(1) Male	2) 40-49	(1) Married or living in a marriage-like relationship	White	1	8	9	9	9	7	9	0 - No pain	0 - No pain	0 - No fatigue	9	9	10 - No concerns	9.0833	16.0000	(1) No	(1) No	(1) No	(1) No
635	26	1) <30	2) Some college or voc/tech school or AA degree	(2) Female	2) 40-49	(1) Married or living in a marriage-like relationship	White	1	8	8	7	7	6	5	2	2	5	5	7	1	6.2500	24.0000	(1) No	(1) No	(1) No	(1) No
636	40	3) >=35	2) Some college or voc/tech school or AA degree	(1) Male	2) 40-49	(1) Married or living in a marriage-like relationship	White	1	9	9	6	10 - As good as it can be	8	9	2	1	2	9	4	5	7.8333	15.0000	(1) No	(1) No	(1) No	(1) No
637	28	1) <30	2) Some college or voc/tech school or AA degree	(2) Female	1 <40 years		White	1	1	6	4	1	1	5	10 - Constant pain	8	8	7	0 - Constant concerns	10 - No concerns	3.2500	43.0000	(1) No	(1) No	(1) No	(2) Yes
638	23	1) <30	3) 4-year college degree	(1) Male	3) 50-59	(1) Married or living in a marriage-like relationship	White	1	7	7	8	7	9	7	4	4	8	9	8	6	6.8333	27.0000	(1) No	(1) No	(1) No	(1) No
639	38	3) >=35	4) Grad/professional school	(1) Male	3) 50-59	(1) Married or living in a marriage-like relationship	White	1	9	9	8	8	8	8	0 - No pain	0 - No pain	3	8	7	0 - Constant concerns	7.6667	13.0000	(1) No	(1) No	(1) No
640	28	1) <30		(1) Male	2) 40-49	(1) Married or living in a marriage-like relationship	White	1	8	8	7	9	9	9	4	6	7	9	3	7	6.8333	19.0000	(1) No	(1) No	(1) No	(1) No
641	32	2) 30 to <35				(5) Never married			9	9	6	7	8	7	0 - No pain	1	6	8	7	9	7.7500	27.0000
642	32	2) 30 to <35	4) Grad/professional school	(1) Male	2) 40-49		Hispanic	0	9	9	8	9	9	9	0 - No pain	1	0 - No fatigue	10 - Highest level of support	9	10 - No concerns	9.2500	11.0000	(1) No	(1) No	(1) No
643	27	1) <30	4) Grad/professional school	(1) Male	3) 50-59	(1) Married or living in a marriage-like relationship	White	1	8	8	8	6	8	7	1	1	3	7	8	8	7.7500	24.0000	(2) Yes	(1) No	(1) No	(1) No
644	30	2) 30 to <35				(1) Married or living in a marriage-like relationship			7	8	6	7	6	7	8	6	8	9	8	9	6.2500	28.0000
645	28	1) <30	2) Some college or voc/tech school or AA degree	(1) Male	3) 50-59	(1) Married or living in a marriage-like relationship	White	1	9	9	8	9	8	8	3	2	4	8	9	1	7.5000	11.0000
646	33	2) 30 to <35	3) 4-year college degree	(1) Male	4) 60+	(1) Married or living in a marriage-like relationship	White	1	9	8	9	9	8	4	6	6	3	9	10 - No concerns	8	7.4167	13.0000	(1) No	(1) No	(1) No
647	26	1) <30				(1) Married or living in a marriage-like relationship			8	8	7	8	6	7	1	1	3	3	8	9	7.4167	24.0000	(1) No	(1) No	(1) No
648	29	1) <30	4) Grad/professional school	(2) Female	3) 50-59	(5) Never married	White	1	8	8	8	8	8	8	0 - No pain	0 - No pain	1	8	6	6	8.0833	24.0000	(1) No	(1) No	(1) No	(1) No
649	28	1) <30	3) 4-year college degree	(2) Female	4) 60+	(1) Married or living in a marriage-like relationship	White	1	8	9	8	9	9	9	6	6	5	7	10 - No concerns	10 - No concerns	7.6667	10.0000	(2) Yes
650	40	3) >=35	4) Grad/professional school	(2) Female	2) 40-49	(1) Married or living in a marriage-like relationship	White	1		10 - As good as it can be	10 - As good as it can be	10 - As good as it can be	10 - As good as it can be	10 - As good as it can be	0 - No pain	0 - No pain	0 - No fatigue	10 - Highest level of support	10 - No concerns	10 - No concerns	10.0000	4.0000
651	35	3) >=35	3) 4-year college degree	(1) Male	3) 50-59	(1) Married or living in a marriage-like relationship	White	1	8	7	8	7	5	9	1	0 - No pain	5	7	5	9	7.4167	16.0000	(1) No	(1) No	(1) No	(1) No
652	40	3) >=35	3) 4-year college degree	(1) Male	2) 40-49	(1) Married or living in a marriage-like relationship	White	1	9	9	8	8	6	7	2	0 - No pain	0 - No fatigue	9	9	9	8.5000	17.0000	(1) No	(1) No	(1) No
653	36	3) >=35	4) Grad/professional school	(1) Male	3) 50-59	(1) Married or living in a marriage-like relationship			9	8	7	9	8	9	7	8	4	10 - Highest level of support		8	7.1818	30.0000
654	39	3) >=35							9	9	7	8	8	9	3	2	4	9	10 - No concerns	10 - No concerns	8.3333	15.0000
655	33	2) 30 to <35	4) Grad/professional school	(2) Female	3) 50-59	(1) Married or living in a marriage-like relationship	White	1	10 - As good as it can be	9	8	9	10 - As good as it can be	8	5	5	3	10 - Highest level of support	10 - No concerns	10 - No concerns	8.4167	22.0000	(1) No	(2) Yes	(1) No
656	29	1) <30	2) Some college or voc/tech school or AA degree	(1) Male	3) 50-59	(1) Married or living in a marriage-like relationship	White	1	6	6	4	6	6	8	2	2	7	7	8	3	6.0833	40.0000	(2) Yes	(2) Yes	(1) No	(2) Yes
657	27	1) <30	1) HS/GED	(2) Female	3) 50-59	(2) divorced	White	1	7	7	8	6	7	7	0 - No pain	0 - No pain	2	8	5	1	7.0000	18.0000	(1) No	(2) Yes	(1) No
658	37	3) >=35				(1) Married or living in a marriage-like relationship			8	8	7	9	7	9	1	1	2	2	9	9	7.8333	11.0000
659	37	3) >=35	4) Grad/professional school	(2) Female	3) 50-59	(1) Married or living in a marriage-like relationship	White	1	8	8	7	9	8	8	3	3	3	8	9	9	7.9167	18.0000	(1) No	(1) No	(1) No	(1) No
660	37	3) >=35	4) Grad/professional school	(2) Female	4) 60+	(1) Married or living in a marriage-like relationship	White	1	10 - As good as it can be	9	8	7	2	10 - As good as it can be	2	2	10 - Constant tiredness	10 - Highest level of support	10 - No concerns	5	7.2500	18.0000
661	24	1) <30	3) 4-year college degree	(1) Male	4) 60+	(1) Married or living in a marriage-like relationship	White	1	9	9	7	9	10 - As good as it can be	10 - As good as it can be	5	3	5	8	7	2	7.3333	18.6667	(1) No	(1) No	(1) No
662	40	3) >=35	4) Grad/professional school	(1) Male	2) 40-49	(1) Married or living in a marriage-like relationship	Asian	0	10 - As good as it can be	10 - As good as it can be	10 - As good as it can be	10 - As good as it can be	10 - As good as it can be	10 - As good as it can be	8	7	3	10 - Highest level of support	8	10 - No concerns	8.3333	10.0000	(1) No	(1) No	(1) No
663	30	2) 30 to <35	3) 4-year college degree	(1) Male	2) 40-49	(1) Married or living in a marriage-like relationship	Asian	0	9	9	8	8	9	8	0 - No pain	0 - No pain	3	9	3	10 - No concerns	8.3333	20.0000	(1) No	(1) No	(1) No
664	34	2) 30 to <35	2) Some college or voc/tech school or AA degree	(1) Male	2) 40-49	(5) Never married	White	1	7	7	6	6	4	6	5	5	4	2	4	8	5.5000	33.0000	(3) Dont know	(3) Dont know	(1) No
665	28	1) <30	3) 4-year college degree	(2) Female	3) 50-59	(1) Married or living in a marriage-like relationship	White	1	10 - As good as it can be	9	5	9	7	5	2	2	5	9	10 - No concerns	10 - No concerns	7.9167	20.0000	(1) No	(1) No	(1) No	(1) No
666	35	3) >=35	3) 4-year college degree	(2) Female	2) 40-49	(1) Married or living in a marriage-like relationship	White	1	10 - As good as it can be	10 - As good as it can be	8	9	9	7	3	3	2	9	5	2	7.5833	17.0000	(1) No	(1) No	(1) No	(1) No
667	30	2) 30 to <35	3) 4-year college degree	(1) Male	4) 60+	(1) Married or living in a marriage-like relationship	White	1	9	8	8	8	8	8	6	7	5	8	7	8	7.0000	22.0000	(1) No	(1) No	(1) No	(1) No
668	31	2) 30 to <35	4) Grad/professional school	(1) Male	2) 40-49	(1) Married or living in a marriage-like relationship	White	1	7	8	8	8	6	5	3	2	2	5	8	9	7.2500	21.0000	(2) Yes	(3) Dont know	(1) No
669	33	2) 30 to <35	4) Grad/professional school	(2) Female		(1) Married or living in a marriage-like relationship			8	7	7	7	6	8	2	2	1	10 - Highest level of support	2	8	7.3333	18.0000	(1) No	(1) No	(1) No	(1) No
670	40	3) >=35	3) 4-year college degree	(1) Male	2) 40-49	(1) Married or living in a marriage-like relationship	White	1	8	8	8	8	6	7	1	2	1	5	3	3	6.8333	18.0000	(1) No	(1) No	(1) No
671	25	1) <30	4) Grad/professional school	(2) Female	2) 40-49	(1) Married or living in a marriage-like relationship	White	1	8	8	7	9	8	9	2	2	2	8	5	10 - No concerns	8.0000	20.0000	(1) No	(1) No	(1) No
672	40	3) >=35	3) 4-year college degree	(1) Male	3) 50-59	(1) Married or living in a marriage-like relationship	White	1	8	9	7	9	9	7	3	4	3	8	10 - No concerns	10 - No concerns	8.0833	9.0000	(1) No	(1) No	(1) No
673	25	1) <30	3) 4-year college degree	(1) Male	1 <40 years	(1) Married or living in a marriage-like relationship	White	1	9	8	8	8	9	8	1	2	7	7	5	10 - No concerns	7.6667	35.0000	(1) No	(2) Yes	(1) No	(1) No
674	39	3) >=35	3) 4-year college degree	(1) Male	3) 50-59	(1) Married or living in a marriage-like relationship	White	1	8	8	7	8	8	9	3	3	3	8	2	2	6.7500	5.3846	(1) No	(1) No	(1) No
675	30	2) 30 to <35	4) Grad/professional school	(1) Male	4) 60+	(1) Married or living in a marriage-like relationship	White	1	10 - As good as it can be	9	10 - As good as it can be	9	10 - As good as it can be	10 - As good as it can be	10 - Constant pain	3	2	6	5	10 - No concerns	7.8333	20.0000	(2) Yes	(1) No	(1) No
676	29	1) <30	3) 4-year college degree	(2) Female	3) 50-59	(5) Never married	White	1	8	9	8	8	8	8	5	6	8	8	10 - No concerns	8	7.1667	15.0000	(1) No	(1) No	(1) No	(1) No
677	26	1) <30	3) 4-year college degree	(1) Male	2) 40-49	(1) Married or living in a marriage-like relationship	White	1	8	8	8	8	7	7	2	0 - No pain	4	7	6	6	7.4167	26.0000	(1) No	(1) No	(1) No	(1) No
678	38	3) >=35	4) Grad/professional school	(2) Female	4) 60+	(2) divorced	White	1	9	9	8	9	7	9	8	8	6	8		10 - No concerns	7.0000	17.0000	(1) No	(1) No	(1) No	(1) No
679	39	3) >=35	4) Grad/professional school	(1) Male	4) 60+	(1) Married or living in a marriage-like relationship	White	1	10 - As good as it can be	10 - As good as it can be	7	10 - As good as it can be	4	10 - As good as it can be	0 - No pain	0 - No pain	2	7	10 - No concerns	10 - No concerns	8.8333	3.0000	(1) No	(1) No	(1) No	(1) No
680	39	3) >=35	3) 4-year college degree	(2) Female	2) 40-49	(1) Married or living in a marriage-like relationship	White	1	8	7	7	8	7	7	2	1	5	7	7	2	6.8333	12.0000	(2) Yes	(1) No	(1) No	(1) No
681	35	3) >=35				(1) Married or living in a marriage-like relationship			10 - As good as it can be	10 - As good as it can be	10 - As good as it can be	10 - As good as it can be	10 - As good as it can be	10 - As good as it can be	7	7	2	8	10 - No concerns	10 - No concerns	8.5000	13.0000	(1) No	(1) No	(1) No
682	24	1) <30	4) Grad/professional school	(1) Male	2) 40-49	(2) divorced	White	1	7	6	6	6	7	7	4	3	7	9	4	10 - No concerns	6.5000	27.0000	(2) Yes	(2) Yes	(1) No
683	37	3) >=35				(1) Married or living in a marriage-like relationship			7	8	6	8	8	7	2	1	2	10 - Highest level of support	8	8	7.9167	18.0000	(1) No	(1) No	(1) No
684	39	3) >=35	4) Grad/professional school	(1) Male	4) 60+	(1) Married or living in a marriage-like relationship	White	1	9	9	8	9	9	8	2	2	2	8	9	9	8.5000	7.0000
685	38	3) >=35	4) Grad/professional school	(1) Male	3) 50-59	(1) Married or living in a marriage-like relationship	White	1	5	7	5	6	6	6	7	6	5	8	7	7	5.7500	17.0000		(1) No	(1) No
686	33	2) 30 to <35	4) Grad/professional school	(1) Male	3) 50-59	(1) Married or living in a marriage-like relationship	White	1	7	7	5	6	8	9	9	5	4	7	8	7	6.3333	20.0000	(1) No	(1) No	(1) No
687	38	3) >=35	3) 4-year college degree	(1) Male	4) 60+	(1) Married or living in a marriage-like relationship	White	1	3	4	2	4	7	9	0 - No pain	0 - No pain	8	4	10 - No concerns	10 - No concerns	6.2500	34.0000	(1) No	(3) Dont know	(1) No
688	31	2) 30 to <35	3) 4-year college degree	(1) Male	4) 60+	(1) Married or living in a marriage-like relationship	White	1	8	8	8	7	7	8	1	2	3	8	9	8	7.9167	18.0000	(1) No	(1) No	(1) No	(1) No
689	25	1) <30	3) 4-year college degree	(2) Female	2) 40-49	(1) Married or living in a marriage-like relationship	White	1	10 - As good as it can be	9	9	9	8	9	0 - No pain	0 - No pain	2	9	8	8	8.9167	20.0000	(2) Yes	(2) Yes	(1) No	(1) No
690	37	3) >=35	4) Grad/professional school	(1) Male	3) 50-59	(1) Married or living in a marriage-like relationship	White	1	9	10 - As good as it can be	9	10 - As good as it can be	9	9	0 - No pain	0 - No pain	4	6	8	10 - No concerns	8.8333	13.0000	(1) No	(1) No	(1) No
691	28	1) <30	3) 4-year college degree	(2) Female	2) 40-49	(1) Married or living in a marriage-like relationship	White	1	9	8	8	8	9	8	9	2	4	8	8	8	7.4167	22.0000	(1) No	(1) No	(1) No
692	37	3) >=35	2) Some college or voc/tech school or AA degree	(1) Male	3) 50-59	(2) divorced	White	1	9	9	5	8	9	9	7	4	2	8	8	8	7.5000	6.0000	(1) No	(1) No	(1) No
693	36	3) >=35	4) Grad/professional school	(1) Male	2) 40-49	(1) Married or living in a marriage-like relationship	White	1	9	9	8	9	7	9	1	1	3	7	9	9	8.4167	15.0000	(2) Yes	(3) Dont know	(1) No
694	40	3) >=35	4) Grad/professional school	(1) Male	3) 50-59	(1) Married or living in a marriage-like relationship	White	1	9	9	8	9	9	5	0 - No pain	8	3	8	10 - No concerns	10 - No concerns	8.0000	6.0000	(1) No	(1) No	(1) No
695	32	2) 30 to <35	4) Grad/professional school	(1) Male	2) 40-49	(1) Married or living in a marriage-like relationship	White	1	8	9	8	6	7	8	6	4	5	8	7	4	6.6667	28.0000	(1) No	(1) No	(1) No
696	26	1) <30	3) 4-year college degree	(1) Male	1 <40 years	(1) Married or living in a marriage-like relationship	White	1	9	7	5	5	7	7	0 - No pain	0 - No pain	2	10 - Highest level of support	9	7	7.8333	19.0000	(1) No	(2) Yes	(1) No
697	30	2) 30 to <35	4) Grad/professional school	(1) Male	2) 40-49	(1) Married or living in a marriage-like relationship	White	1	8	8	6	7	8	6	9	8	3	9	5	8	6.2500	26.0000	(2) Yes	(2) Yes	(2) Yes
698	36	3) >=35	3) 4-year college degree	(1) Male	2) 40-49	(1) Married or living in a marriage-like relationship	White	1	10 - As good as it can be	10 - As good as it can be	6	9	7	7	0 - No pain	0 - No pain	4	10 - Highest level of support	10 - No concerns	10 - No concerns	8.7500	8.0000	(1) No	(1) No	(1) No	(1) No
699	36	3) >=35	2) Some college or voc/tech school or AA degree	(2) Female	4) 60+	(1) Married or living in a marriage-like relationship	White	1	7	8	6	8	7	7	4	0 - No pain	2	10 - Highest level of support	10 - No concerns	7	7.8333	12.0000	(1) No	(1) No	(1) No
700	26	1) <30	3) 4-year college degree	(2) Female	3) 50-59	(1) Married or living in a marriage-like relationship	White	1	9	8	7	7	10 - As good as it can be	8	5	2	4	6	6	4	7.0000	25.0000	(1) No	(1) No	(1) No	(1) No
701	37	3) >=35	4) Grad/professional school	(1) Male	4) 60+	(1) Married or living in a marriage-like relationship	White	1	9	9	9	9	10 - As good as it can be	9	0 - No pain	0 - No pain	3	10 - Highest level of support	10 - No concerns	10 - No concerns	9.3333	16.0000	(1) No	(1) No	(1) No
702	28	1) <30	3) 4-year college degree	(1) Male	2) 40-49	(1) Married or living in a marriage-like relationship	White	1	8	7	7	7	9	5	2	1	3	7	3	8	7.0833	22.0000	(1) No	(1) No	(1) No
703	23	1) <30	4) Grad/professional school	(1) Male	1 <40 years	(5) Never married	White	1	8	8	7	7	7	7	0 - No pain	0 - No pain	6	7	7	9	7.5833	20.0000	(1) No	(1) No	(1) No	(1) No
704	39	3) >=35	4) Grad/professional school	(1) Male	3) 50-59	(1) Married or living in a marriage-like relationship	White	1	10 - As good as it can be	10 - As good as it can be	9	10 - As good as it can be	10 - As good as it can be	1	2	0 - No pain	1	10 - Highest level of support	10 - No concerns	10 - No concerns	8.9167	4.0000	(1) No	(1) No	(1) No	(1) No
705	36	3) >=35	3) 4-year college degree	(2) Female	2) 40-49	(1) Married or living in a marriage-like relationship	White	1	8	8	8	6	7	7	3	2	5	9	4	0 - Constant concerns	6.4167	20.0000	(1) No	(1) No		(1) No
706	26	1) <30	2) Some college or voc/tech school or AA degree	(2) Female	4) 60+	(1) Married or living in a marriage-like relationship	White	1	9	9	6	9	9	9	5	2	7	9	10 - No concerns		7.8182	19.0000	(1) No	(1) No	(1) No	(1) No
707	32	2) 30 to <35	3) 4-year college degree	(1) Male	4) 60+	(1) Married or living in a marriage-like relationship	White	1	8	9	7	9	8	5	1	1	4	8	9	9	8.0000	13.0000	(1) No	(1) No	(1) No
708	31	2) 30 to <35	4) Grad/professional school	(1) Male	4) 60+	(1) Married or living in a marriage-like relationship	White	1	9	9	9	8	8	8	5	2	1	8	9	9	8.2500	17.0000	(1) No	(1) No	(1) No
709	33	2) 30 to <35	3) 4-year college degree	(1) Male	2) 40-49	(1) Married or living in a marriage-like relationship	White	1	8	8	8	8	8	8	2	2	5	8	8	8	7.7500	13.0000	(1) No	(1) No	(1) No	(1) No
710	25	1) <30	3) 4-year college degree	(1) Male	3) 50-59	(1) Married or living in a marriage-like relationship	White	1	9	8	6	7	8	7	0 - No pain	0 - No pain	5	8	2	1	6.7500	25.0000	(2) Yes	(2) Yes	(1) No	(1) No
711	33	2) 30 to <35	3) 4-year college degree	(1) Male	3) 50-59	(1) Married or living in a marriage-like relationship	White	1	7	9	4	6	8	9	3	4	6	9	4	2	6.2500	22.0000	(1) No	(1) No	(1) No	(1) No
712	34	2) 30 to <35	4) Grad/professional school	(1) Male	2) 40-49	(1) Married or living in a marriage-like relationship	White	1	9	8	9	9	8	9	2	3	3	8	7	2	7.5833	15.0000	(1) No	(1) No	(1) No
713	29	1) <30	4) Grad/professional school	(1) Male	3) 50-59	(1) Married or living in a marriage-like relationship	White	1	7	7	7	7	6	6			5	8	7	2	6.2000	18.0000	(1) No	(1) No	(1) No	(1) No
714	40	3) >=35	4) Grad/professional school	(2) Female	3) 50-59	(2) divorced	White	1	9	9	8	9	8	8	1	1	2	8	7	7	8.2500	13.0000	(1) No	(1) No	(1) No
715	26	1) <30	4) Grad/professional school	(2) Female	3) 50-59	(1) Married or living in a marriage-like relationship	White	1	8	9	8	7	6	4	0 - No pain	0 - No pain	2	6	5	4	7.0833	23.0000	(1) No	(1) No	(1) No	(1) No
716	39	3) >=35	4) Grad/professional school	(2) Female	1 <40 years	(1) Married or living in a marriage-like relationship	White	1	9	10 - As good as it can be	9	10 - As good as it can be	10 - As good as it can be	9	0 - No pain	0 - No pain	7	10 - Highest level of support	10 - No concerns	10 - No concerns	9.1667	10.0000	(1) No	(1) No	(1) No	(1) No
717	31	2) 30 to <35	3) 4-year college degree	(2) Female	2) 40-49	(1) Married or living in a marriage-like relationship	White	1	8	9	7	9	5	7	0 - No pain	0 - No pain	3	9	8	8	8.0833	15.0000	(1) No	(1) No	(1) No	(1) No
718	21	1) <30	2) Some college or voc/tech school or AA degree	(1) Male	2) 40-49	(1) Married or living in a marriage-like relationship	White	1	8	8	8	8	8	8	0 - No pain	0 - No pain	5	10 - Highest level of support	8	8	8.2500	35.0000	(1) No	(2) Yes	(1) No
719	35	3) >=35	3) 4-year college degree	(2) Female	3) 50-59	(1) Married or living in a marriage-like relationship	White	1	7	7	8	7	6	8	1	1	2	8	8	10 - No concerns	7.9167	22.0000	(2) Yes	(1) No	(1) No	(1) No
720	37	3) >=35				(1) Married or living in a marriage-like relationship			8	8	9	8	7	8	1	4	0 - No fatigue	10 - Highest level of support	9	5	8.0833	9.3333	(1) No	(1) No	(1) No	(1) No
721	35	3) >=35	4) Grad/professional school	(2) Female	2) 40-49	(1) Married or living in a marriage-like relationship	White	1	8	8	7	8	9	7	0 - No pain	0 - No pain	4	10 - Highest level of support	8	10 - No concerns	8.4167	21.0000	(2) Yes	(1) No	(1) No	(1) No
722	27	1) <30	4) Grad/professional school	(1) Male	1 <40 years	(1) Married or living in a marriage-like relationship	White	1	8	8	6	7	9	6	1	0 - No pain	6	7	6	10 - No concerns	7.5000	21.0000	(1) No	(1) No	(1) No	(1) No
723	33	2) 30 to <35				(1) Married or living in a marriage-like relationship			8	7	8	7	7	10 - As good as it can be	0 - No pain	0 - No pain	5	10 - Highest level of support		8	8.1818	31.2308	(1) No	(2) Yes	(1) No
724	32	2) 30 to <35	3) 4-year college degree	(1) Male	4) 60+	(1) Married or living in a marriage-like relationship	White	1	8	9	7	9	8	5	1	1	4	8	9	9	8.0000	13.0000	(1) No	(1) No	(1) No
725	31	2) 30 to <35	4) Grad/professional school	(1) Male	3) 50-59	(1) Married or living in a marriage-like relationship	White	1	8	9	9	9	7	9	2	2	5	10 - Highest level of support	6	5	7.7500	15.0000	(1) No	(1) No	(1) No
726	28	1) <30	3) 4-year college degree	(1) Male	3) 50-59	(1) Married or living in a marriage-like relationship	White	1	7	8	8	6	7	9	3	3	5	9	9	10 - No concerns	7.6667	27.0000	(2) Yes	(1) No	(1) No
727	35	3) >=35	3) 4-year college degree	(1) Male	1 <40 years	(1) Married or living in a marriage-like relationship	White	1	10 - As good as it can be	10 - As good as it can be	9	10 - As good as it can be	10 - As good as it can be	10 - As good as it can be	0 - No pain	0 - No pain	0 - No fatigue	10 - Highest level of support	8	0 - Constant concerns	8.9167	8.0000	(1) No	(1) No	(1) No
728	38	3) >=35	4) Grad/professional school	(2) Female	2) 40-49	(5) Never married	White	1	6	7	6	4	8	5	4	5	4	7	5	8	6.0833	21.0000	(2) Yes	(2) Yes	(1) No	(1) No
729	40	3) >=35	4) Grad/professional school	(1) Male	2) 40-49	(1) Married or living in a marriage-like relationship	White	1	9	9	8	9	9	8	2	1	3	9	10 - No concerns	10 - No concerns	8.7500	14.0000	(2) Yes	(1) No	(1) No	(1) No
730	37	3) >=35	4) Grad/professional school	(1) Male	4) 60+	(1) Married or living in a marriage-like relationship	White	1	10 - As good as it can be	10 - As good as it can be	10 - As good as it can be	10 - As good as it can be	10 - As good as it can be	9	1	1	0 - No fatigue	5	9	10 - No concerns	9.2500	18.0000	(1) No	(1) No	(1) No
731	35	3) >=35	4) Grad/professional school	(2) Female	3) 50-59	(1) Married or living in a marriage-like relationship	White	1	8	9	8	9	7	10 - As good as it can be	8	2	3	6	10 - No concerns	9	7.7500	13.0000	(1) No	(1) No	(1) No	(1) No
732	34	2) 30 to <35	3) 4-year college degree	(1) Male	3) 50-59	(1) Married or living in a marriage-like relationship	White	1	9	9	8	9	9	8	2	2	2	9	9	5	8.2500	8.0000	(1) No	(1) No	(1) No
733	36	3) >=35	4) Grad/professional school	(1) Male	3) 50-59	(1) Married or living in a marriage-like relationship	White	1	8	8	7	8	9	7	3	2	7	8	9	9	7.5833	14.0000	(1) No	(1) No	(1) No
734	31	2) 30 to <35	3) 4-year college degree	(2) Female	3) 50-59	(1) Married or living in a marriage-like relationship			8	8	7	7	7	6	1	0 - No pain	0 - No fatigue	7	9	10 - No concerns	8.1667	29.0000	(1) No	(1) No	(1) No
735	33	2) 30 to <35	3) 4-year college degree	(1) Male	4) 60+	(1) Married or living in a marriage-like relationship	White	1	9	9	8	9	9	9	6	6	7	10 - Highest level of support		10 - No concerns	7.6364	15.0000	(1) No	(1) No	(1) No
736	32	2) 30 to <35	3) 4-year college degree	(1) Male	4) 60+	(1) Married or living in a marriage-like relationship	White	1	8	9	7	9	8	5	1	1	4	8	9	9	8.0000	13.0000	(1) No	(1) No	(1) No
737	36	3) >=35	4) Grad/professional school	(2) Female	2) 40-49		White	1	9	9	9	9	8	7	2	1	2	5	3	2	7.1667	16.0000	(1) No	(1) No	(1) No
738	40	3) >=35	3) 4-year college degree	(2) Female	3) 50-59	(5) Never married	Hispanic	0	5	5	5	5	3	10 - As good as it can be	4	2	2	9	6	10 - No concerns	6.6667	30.0000	(1) No	(1) No	(1) No
739	26	1) <30	2) Some college or voc/tech school or AA degree	(1) Male	3) 50-59	(1) Married or living in a marriage-like relationship	White	1	10 - As good as it can be	10 - As good as it can be	3	8	7	10 - As good as it can be	4	2	2	10 - Highest level of support	8	10 - No concerns	8.1667	27.0000	(2) Yes	(1) No	(1) No
740	24	1) <30	4) Grad/professional school	(1) Male	3) 50-59	(5) Never married	White	1	9	9	5	9	2	9	10 - Constant pain	3	1	9	2	3	6.0833	26.0000	(1) No	(1) No	(1) No
741	36	3) >=35	4) Grad/professional school	(1) Male	1 <40 years	(1) Married or living in a marriage-like relationship	White	1	9	10 - As good as it can be	8	9	8	8	2	4	3	7	8	7	7.9167	8.0000	(1) No	(1) No	(1) No
742	36	3) >=35	4) Grad/professional school	(1) Male	4) 60+	(1) Married or living in a marriage-like relationship	White	1	8	8	7	8	8	8	6	6	2	10 - Highest level of support	8	9	7.5000	13.0000	(1) No	(1) No	(1) No
743	24	1) <30	4) Grad/professional school	(1) Male	4) 60+	(5) Never married	White	1	7	3	6	3	5	3	0 - No pain	0 - No pain	5	5	10 - No concerns	5	6.0000	24.0000		(2) Yes
744	35	3) >=35	4) Grad/professional school	(1) Male	2) 40-49	(1) Married or living in a marriage-like relationship	White	1	9	9	8	9	9	9	1	1	2	10 - Highest level of support	9	10 - No concerns	9.0000	11.0000	(1) No	(1) No	(1) No
745	35	3) >=35	3) 4-year college degree	(2) Female	4) 60+	(2) divorced	White	1	6	7	7	4	3	7	7	5	8	8	8	8	5.6667	20.0000	(1) No	(2) Yes	(1) No
746	40	3) >=35	4) Grad/professional school	(1) Male	3) 50-59	(1) Married or living in a marriage-like relationship	White	1	8	9	7	8	6	8	2	1	2	4	8	7	7.5000	9.0000	(1) No	(1) No	(1) No
747	39	3) >=35	3) 4-year college degree	(1) Male	3) 50-59	(1) Married or living in a marriage-like relationship	White	1	10 - As good as it can be	10 - As good as it can be	9	9	9	8	1	1	3	8	9	10 - No concerns	8.9167	13.0000	(1) No	(1) No	(1) No
748	38	3) >=35	4) Grad/professional school	(1) Male	3) 50-59	(1) Married or living in a marriage-like relationship	White	1	10 - As good as it can be	9	9	9	7	7	0 - No pain	0 - No pain	4	10 - Highest level of support	9	10 - No concerns	8.8333	15.0000	(1) No	(1) No	(1) No
749	37	3) >=35	4) Grad/professional school	(1) Male	2) 40-49	(1) Married or living in a marriage-like relationship	White	1	8	7	6	7	9	7	0 - No pain	0 - No pain	4	9	9	5	7.7500	11.0000	(1) No	(1) No	(1) No
750	34	2) 30 to <35	3) 4-year college degree	(1) Male	4) 60+	(1) Married or living in a marriage-like relationship	White	1	9	9	8	9	8	7	6	6	3	9	8	9	7.5833	14.0000	(1) No	(1) No	(1) No	(1) No
751	29	1) <30	3) 4-year college degree	(1) Male	3) 50-59	(1) Married or living in a marriage-like relationship	Asian	0	10 - As good as it can be	9	8	9	8	10 - As good as it can be	6	5	0 - No fatigue	10 - Highest level of support	8	9	8.3333	15.0000	(1) No	(1) No	(1) No	(1) No
752	35	3) >=35	4) Grad/professional school	(2) Female	1 <40 years	(1) Married or living in a marriage-like relationship	White	1	8	8	7	8	6	6	3	7	3	10 - Highest level of support	10 - No concerns	10 - No concerns	7.5000	9.0000	(1) No	(1) No	(1) No	(1) No
753	30	2) 30 to <35	4) Grad/professional school	(1) Male	3) 50-59	(1) Married or living in a marriage-like relationship	White	1	9	10 - As good as it can be	7	9	9	8	2	2	2	9	9	7	8.4167	20.0000	(1) No	(1) No	(1) No	(1) No
754	37	3) >=35	4) Grad/professional school	(1) Male	3) 50-59	(1) Married or living in a marriage-like relationship	White	1	10 - As good as it can be	10 - As good as it can be	8	10 - As good as it can be	10 - As good as it can be	8	0 - No pain	0 - No pain	0 - No fatigue	10 - Highest level of support	10 - No concerns	10 - No concerns	9.6667	17.0000	(1) No	(1) No	(1) No	(1) No
755	32	2) 30 to <35	3) 4-year college degree	(1) Male	3) 50-59	(1) Married or living in a marriage-like relationship	White	1	10 - As good as it can be	10 - As good as it can be	10 - As good as it can be	10 - As good as it can be	8	8	0 - No pain	0 - No pain	2	7	10 - No concerns	10 - No concerns	9.2500	9.0000	(1) No	(1) No	(1) No
756	38	3) >=35	3) 4-year college degree	(1) Male	1 <40 years	(1) Married or living in a marriage-like relationship	White	1	7	8	7	9	7	6	0 - No pain	0 - No pain	3	9	6	8	7.8333	17.0000	(2) Yes	(1) No	(1) No	(1) No
757	29	1) <30	4) Grad/professional school	(1) Male	1 <40 years	(5) Never married	Black or African American	0	8	9	8	8	8	8	0 - No pain	0 - No pain	2	10 - Highest level of support	8	0 - Constant concerns	7.9167	31.0000	(1) No	(1) No	(1) No
758	35	3) >=35	3) 4-year college degree	(1) Male	4) 60+	(1) Married or living in a marriage-like relationship	White	1	8	8	8	8	7	5	0 - No pain	0 - No pain	3	8	9	9	8.0833	7.0000	(1) No	(1) No	(1) No	(1) No
759	35	3) >=35	4) Grad/professional school	(1) Male	2) 40-49	(1) Married or living in a marriage-like relationship	White	1	10 - As good as it can be	10 - As good as it can be	10 - As good as it can be	9	9	10 - As good as it can be	0 - No pain	0 - No pain	1	10 - Highest level of support	9	9	9.5833	11.0000	(1) No	(1) No	(1) No
760	27	1) <30	2) Some college or voc/tech school or AA degree	(1) Male	3) 50-59	(1) Married or living in a marriage-like relationship	White	1	7	7	6	8	7	7	6	6	4	7	7	7	6.4167	23.0000	(1) No	(2) Yes	(1) No
761	33	2) 30 to <35	2) Some college or voc/tech school or AA degree	(1) Male	4) 60+	(1) Married or living in a marriage-like relationship	White	1	9	9	9	9	9	9	2	2	2	9	10 - No concerns	8	8.7500	13.0000	(1) No	(1) No	(1) No
762	30	2) 30 to <35	1) HS/GED	(2) Female	3) 50-59	(1) Married or living in a marriage-like relationship	White	1	9	9	9	8	8	9	1	0 - No pain	4	9	8	9	8.5833	24.0000	(2) Yes	(2) Yes	(1) No	(1) No
763	32	2) 30 to <35	3) 4-year college degree	(1) Male	1 <40 years	(1) Married or living in a marriage-like relationship	White	1	7	8	7	8	9	7	0 - No pain	0 - No pain	1	10 - Highest level of support	6	10 - No concerns	8.4167	21.0000	(2) Yes	(2) Yes	(1) No
764	27	1) <30	3) 4-year college degree	(1) Male	3) 50-59	(1) Married or living in a marriage-like relationship	White	1	8	7	7	7	6	8	1	0 - No pain	1	8	9	9	8.0833	17.0000	(2) Yes	(1) No	(1) No
765	39	3) >=35	4) Grad/professional school	(1) Male	2) 40-49	(1) Married or living in a marriage-like relationship	Hispanic	0	9	10 - As good as it can be	9	9	9	10 - As good as it can be	4	4	4	10 - Highest level of support	9	10 - No concerns	8.5833	16.0000	(2) Yes	(1) No	(1) No
766	34	2) 30 to <35	4) Grad/professional school	(2) Female	3) 50-59	(1) Married or living in a marriage-like relationship	White	1	9	8	8	10 - As good as it can be	7	9	0 - No pain	1	2	10 - Highest level of support	10 - No concerns	9	8.9167	12.0000	(1) No	(1) No	(1) No
767	32	2) 30 to <35	2) Some college or voc/tech school or AA degree	(1) Male	1 <40 years	(1) Married or living in a marriage-like relationship	White	1	7	7	7	7	8	7	0 - No pain	0 - No pain	7	7	6	6	7.0833	28.0000	(2) Yes	(2) Yes	(1) No
768	40	3) >=35	3) 4-year college degree	(1) Male	4) 60+	(1) Married or living in a marriage-like relationship	White	1	10 - As good as it can be	10 - As good as it can be	9	10 - As good as it can be	10 - As good as it can be	9	1	1	2	10 - Highest level of support	9	9	9.3333	4.0000	(1) No	(1) No	(1) No	(1) No
769	34	2) 30 to <35	4) Grad/professional school	(1) Male	3) 50-59	(1) Married or living in a marriage-like relationship	White	1	8	9	8	8	9	7	6	3	2	3	9	9	7.4167	13.0000	(1) No	(1) No	(1) No	(1) No
770	28	1) <30	4) Grad/professional school	(1) Male	3) 50-59	(2) divorced	White	1	9	9	9	9	8	8	2	1	3	8	7	7	8.1667	18.0000	(1) No	(1) No	(1) No
771	38	3) >=35	3) 4-year college degree	(1) Male	3) 50-59	(1) Married or living in a marriage-like relationship	White	1	9	9	9	9	8	9	0 - No pain	0 - No pain	0 - No fatigue	8	8	10 - No concerns	9.0833	14.0000	(1) No	(1) No	(1) No
772	28	1) <30	4) Grad/professional school	(1) Male	2) 40-49	(1) Married or living in a marriage-like relationship	White	1	7	7	5	6	4	4	0 - No pain	1	6	6	7	3	6.0000	29.0000	(2) Yes	(1) No	(1) No	(1) No
773	40	3) >=35	3) 4-year college degree	(2) Female	4) 60+	(1) Married or living in a marriage-like relationship	White	1	10 - As good as it can be	10 - As good as it can be	8	10 - As good as it can be	10 - As good as it can be	8	4	4	2	10 - Highest level of support	8	10 - No concerns	8.6667	7.0000	(1) No	(1) No	(1) No	(1) No
774	31	2) 30 to <35	4) Grad/professional school	(2) Female	2) 40-49	(1) Married or living in a marriage-like relationship	White	1	10 - As good as it can be	9	9	9	9	10 - As good as it can be	5	3	3	10 - Highest level of support	10 - No concerns	10 - No concerns	8.7500	16.0000	(1) No	(1) No	(1) No
775	35	3) >=35	4) Grad/professional school	(1) Male	4) 60+	(1) Married or living in a marriage-like relationship	White	1	9	9	9	10 - As good as it can be	8		0 - No pain	0 - No pain	0 - No fatigue	10 - Highest level of support	10 - No concerns	9	9.4545	10.0000	(1) No	(1) No	(1) No	(1) No
776	26	1) <30	4) Grad/professional school	(1) Male	4) 60+	(1) Married or living in a marriage-like relationship	White	1	9	9	8	9	8	9	0 - No pain						8.8571		(1) No	(1) No	(1) No
777	36	3) >=35	3) 4-year college degree	(1) Male	4) 60+	(1) Married or living in a marriage-like relationship	White	1	9	9	9	9	9	9	1	1	1	10 - Highest level of support	9	10 - No concerns	9.1667	11.0000	(1) No	(1) No	(1) No
778	35	3) >=35	3) 4-year college degree	(1) Male	4) 60+	(1) Married or living in a marriage-like relationship	White	1	10 - As good as it can be	10 - As good as it can be	10 - As good as it can be	10 - As good as it can be	10 - As good as it can be	10 - As good as it can be	1	1	1	10 - Highest level of support	10 - No concerns	10 - No concerns	9.7500	9.0000	(1) No	(1) No	(1) No	(1) No
779	32	2) 30 to <35	4) Grad/professional school	(1) Male	2) 40-49	(1) Married or living in a marriage-like relationship	White	1	7	7	7	6	7	8	2	0 - No pain	2	7	5	7	7.2500	15.0000	(2) Yes	(1) No	(1) No	(1) No
780	33	2) 30 to <35	3) 4-year college degree	(2) Female	3) 50-59	(1) Married or living in a marriage-like relationship	White	1	8	9	8	8	7	8	0 - No pain	1	0 - No fatigue	8	9	9	8.5833	10.0000	(2) Yes	(2) Yes	(1) No
781	27	1) <30	3) 4-year college degree	(1) Male	4) 60+	(1) Married or living in a marriage-like relationship	White	1	7	7	6	8	7	6	2	2	2	8	7	4	7.0000	28.0000	(1) No	(1) No	(2) Yes	(2) Yes
782	34	2) 30 to <35	4) Grad/professional school	(1) Male	2) 40-49	(1) Married or living in a marriage-like relationship	White	1	8	8	9	8	9	8	1	1	2	7	4	10 - No concerns	8.0833	19.0000	(1) No	(1) No	(1) No	(1) No
783	36	3) >=35	4) Grad/professional school	(1) Male	3) 50-59	(1) Married or living in a marriage-like relationship	White	1	9	9	9	9	8	8	0 - No pain	0 - No pain	1	9	0 - Constant concerns	0 - Constant concerns	7.5000	9.0000	(1) No	(1) No	(1) No
784	25	1) <30	4) Grad/professional school	(1) Male	3) 50-59	(1) Married or living in a marriage-like relationship	White	1	7	6	5	5	7	6	5						5.8571		(2) Yes	(2) Yes	(3) Dont know
785	32	2) 30 to <35	4) Grad/professional school	(1) Male	3) 50-59	(1) Married or living in a marriage-like relationship	White	1	9	9	8	8	9	8	0 - No pain	0 - No pain	1	10 - Highest level of support	5	10 - No concerns	8.7500	10.0000	(2) Yes	(2) Yes	(1) No	(1) No
786	32	2) 30 to <35	4) Grad/professional school	(1) Male	2) 40-49	(1) Married or living in a marriage-like relationship	White	1	7	8	7	8	8	7	3	2	3	8	9	6	7.5000	15.0000	(1) No	(1) No	(1) No
787	26	1) <30	3) 4-year college degree	(1) Male	3) 50-59	(1) Married or living in a marriage-like relationship	White	1	8	7	6	6	2	2	2	1	2	7	8	4	6.2500	22.0000	(1) No	(2) Yes	(1) No
788	29	1) <30	4) Grad/professional school	(2) Female	2) 40-49	(1) Married or living in a marriage-like relationship	White	1	7	10 - As good as it can be	7	9	9	9	8	4	5	7	8	9	7.3333	26.0000	(1) No	(2) Yes	(1) No
789	31	2) 30 to <35	3) 4-year college degree	(1) Male	4) 60+	(4) Separated	White	1	9	9	8	9	9	8	0 - No pain	0 - No pain	0 - No fatigue	8	10 - No concerns	10 - No concerns	9.1667	8.0000	(1) No	(1) No	(1) No
790	38	3) >=35	4) Grad/professional school	(1) Male	3) 50-59	(1) Married or living in a marriage-like relationship	White	1	8	9	7	8	7	6	6	6	4	7	10 - No concerns	10 - No concerns	7.1667	21.0000	(1) No	(1) No	(1) No
791	29	1) <30	3) 4-year college degree	(1) Male	2) 40-49	(1) Married or living in a marriage-like relationship	White	1	9	9	6	9	9	8	0 - No pain	0 - No pain	4	10 - Highest level of support	9	10 - No concerns	8.7500	19.0000	(1) No	(1) No	(1) No
792	26	1) <30	3) 4-year college degree	(1) Male	3) 50-59	(5) Never married	White	1	9	5	7	8	8	5	1	0 - No pain	5	8	6	9	7.4167	25.0000	(1) No	(1) No	(1) No
793	15	1) <30	3) 4-year college degree	(1) Male	2) 40-49	(1) Married or living in a marriage-like relationship	White	1	8	7	3	6	7	6	0 - No pain	0 - No pain	10 - Constant tiredness	7	8	9	6.7500	39.0000	(2) Yes	(1) No	(1) No	(3) Dont know
794	33	2) 30 to <35	4) Grad/professional school	(2) Female	1 <40 years	(1) Married or living in a marriage-like relationship	White	1	9	8	5	8	8	10 - As good as it can be	2	2	1	10 - Highest level of support	9	7	8.2500	21.0000	(1) No	(1) No	(1) No	(1) No
795	31	2) 30 to <35	3) 4-year college degree	(1) Male	3) 50-59	(1) Married or living in a marriage-like relationship	White	1	9	8	9	9	7	7	3	4	1	10 - Highest level of support	7	10 - No concerns	8.1667	13.0000	(1) No	(1) No	(1) No	(1) No
796	31	2) 30 to <35	3) 4-year college degree	(2) Female	1 <40 years	(1) Married or living in a marriage-like relationship	White	1	4	7	3	7	7	8	7	2	9	9	9	9	6.2500	27.0000	(2) Yes	(2) Yes	(1) No
797	25	1) <30	4) Grad/professional school	(1) Male	4) 60+	(1) Married or living in a marriage-like relationship	White	1	9	9	9	9	9	10 - As good as it can be	6						8.4286		(1) No	(1) No	(1) No
798	37	3) >=35	4) Grad/professional school	(1) Male	2) 40-49	(1) Married or living in a marriage-like relationship	White	1	9	9	8	9	9	9	0 - No pain	0 - No pain	0 - No fatigue	0 - No support	0 - Constant concerns	0 - Constant concerns	6.9167	16.0000	(2) Yes	(1) No	(1) No
799	30	2) 30 to <35	4) Grad/professional school	(1) Male	2) 40-49	(1) Married or living in a marriage-like relationship	White	1	8	8	8	8	8	7	0 - No pain	0 - No pain	6	8	10 - No concerns	10 - No concerns	8.2500	25.0000	(1) No	(1) No	(1) No
800	19	1) <30	4) Grad/professional school	(1) Male	2) 40-49	(1) Married or living in a marriage-like relationship	White	1	7	7	6	6	7	8	3	2	2	8	7	8	7.2500	25.0000	(1) No	(1) No	(1) No
801	22	1) <30	3) 4-year college degree	(1) Male	3) 50-59	(1) Married or living in a marriage-like relationship	White	1	9	8	6	7	7	8	0 - No pain	0 - No pain	1	9	10 - No concerns	5	8.1667	17.0000	(2) Yes	(2) Yes	(1) No
802	34	2) 30 to <35	3) 4-year college degree	(1) Male	2) 40-49	(1) Married or living in a marriage-like relationship	White	1	9	8	7	8	6	8	3	2	2	8	10 - No concerns	9	8.0000	9.0000	(1) No	(1) No	(1) No	(1) No
803	40	3) >=35	4) Grad/professional school	(1) Male	4) 60+		White	1	8	10 - As good as it can be	8	7	4	9	0 - No pain	0 - No pain	7	5	10 - No concerns	9	7.7500	22.0000	(2) Yes	(1) No	(1) No	(1) No
804	33	2) 30 to <35	4) Grad/professional school	(1) Male	4) 60+	(1) Married or living in a marriage-like relationship	White	1	9	9	8	10 - As good as it can be	9	9	1	0 - No pain	5	8	8	9	8.5833	12.0000	(1) No	(1) No	(1) No
805	31	2) 30 to <35	3) 4-year college degree	(1) Male	3) 50-59	(1) Married or living in a marriage-like relationship	White	1	9	10 - As good as it can be	8	10 - As good as it can be	8	7	1	0 - No pain	1	10 - Highest level of support	8	9	8.9167	23.0000	(1) No	(1) No	(1) No
806	29	1) <30	3) 4-year college degree	(1) Male	4) 60+	(1) Married or living in a marriage-like relationship	White	1	9	8	7	8	8	8	2	1	4	8	8	8	7.9167	16.1538	(1) No	(1) No	(1) No
807	26	1) <30	4) Grad/professional school	(1) Male	2) 40-49	(2) divorced	White	1	8	8	8	8	7	8	6	3	3	8	5	9	7.2500	25.0000	(2) Yes	(2) Yes	(1) No	(1) No
808	23	1) <30	1) HS/GED	(1) Male	3) 50-59	(1) Married or living in a marriage-like relationship	White	1	8	9	5	9	9	9	4	4	7	10 - Highest level of support	7	4	7.0833	27.0000	(1) No	(1) No	(1) No	(1) No
809	30	2) 30 to <35	3) 4-year college degree	(2) Female	3) 50-59	(1) Married or living in a marriage-like relationship	White	1	8	9	8	9	9	9	1	3	4	7	7	5	7.7500	16.0000	(1) No	(1) No	(1) No
810	35	3) >=35	3) 4-year college degree	(1) Male	3) 50-59	(1) Married or living in a marriage-like relationship	White	1	8	8	8	6	8	7	1	2	5	9	8	10 - No concerns	7.8333	15.0000	(1) No	(1) No	(1) No	(1) No
811	24	1) <30	4) Grad/professional school	(1) Male	2) 40-49	(1) Married or living in a marriage-like relationship	White	1	8	6	6	6	7	8	4	2	9	8	8	8	6.6667	20.0000	(1) No	(1) No	(1) No	(1) No
812	34	2) 30 to <35	2) Some college or voc/tech school or AA degree	(1) Male	4) 60+	(1) Married or living in a marriage-like relationship	White	1	9	9	7	9	7	8	6	3	2	10 - Highest level of support	5	3	7.1667	17.0000	(1) No	(1) No	(1) No	(1) No
813	36	3) >=35	4) Grad/professional school	(1) Male	3) 50-59	(1) Married or living in a marriage-like relationship	White	1	8	8	7	7	8	8	1	1	2	9	8	9	8.1667	14.0000	(1) No	(1) No	(1) No	(1) No
814	36	3) >=35	4) Grad/professional school	(1) Male	3) 50-59	(1) Married or living in a marriage-like relationship	White	1	7	8	5	8	7	8	3	3	2	7	7	9	7.3333	15.0000	(1) No	(1) No	(1) No	(1) No
815	35	3) >=35	4) Grad/professional school	(1) Male	2) 40-49	(1) Married or living in a marriage-like relationship	White	1	8	8	7	7	6	7	2	2	4	5	9	9	7.3333	16.0000	(1) No	(1) No	(1) No	(1) No
816	32	2) 30 to <35	4) Grad/professional school	(1) Male	3) 50-59	(1) Married or living in a marriage-like relationship	White	1	7	8	7	8	6	5	7	3	3	9	3	8	6.5000	17.0000	(1) No	(2) Yes	(1) No	(1) No
817	39	3) >=35	2) Some college or voc/tech school or AA degree	(2) Female	3) 50-59	(1) Married or living in a marriage-like relationship	White	1	10 - As good as it can be	9	5	8	10 - As good as it can be	10 - As good as it can be	10 - Constant pain	10 - Pain as bad as you can imagine	6	10 - Highest level of support	2	3	5.9167	20.0000	(1) No	(1) No	(1) No
818	37	3) >=35	4) Grad/professional school	(1) Male	2) 40-49	(1) Married or living in a marriage-like relationship	White	1	7	8	4	6	8	8	5	2	2	6	4	10 - No concerns	6.8333	30.0000	(1) No	(1) No	(1) No
819	33	2) 30 to <35	4) Grad/professional school	(2) Female	3) 50-59	(2) divorced	White	1	10 - As good as it can be	10 - As good as it can be	10 - As good as it can be	10 - As good as it can be	10 - As good as it can be	10 - As good as it can be	0 - No pain						10.0000		(1) No	(1) No	(1) No
820	29	1) <30				(1) Married or living in a marriage-like relationship			8	8	9	7	4	5	0 - No pain	0 - No pain	9	7	9	10 - No concerns	7.3333	13.0000	(1) No	(2) Yes	(1) No	(1) No
821	35	3) >=35	4) Grad/professional school	(1) Male	2) 40-49	(1) Married or living in a marriage-like relationship	White	1	9	9	8	8	8	10 - As good as it can be	1	1	2	9	7	6	8.3333	9.0000	(1) No	(1) No	(1) No	(1) No
822	29	1) <30	3) 4-year college degree	(1) Male	3) 50-59	(1) Married or living in a marriage-like relationship	White	1	8	8	7	8	7	8	2	1	4	8	6	6	7.4167	19.0000
823	31	2) 30 to <35	4) Grad/professional school	(1) Male	3) 50-59	(2) divorced	White	1	7	8	7	8	7	8	2	2	5	7	4	6	6.9167	21.0000	(1) No	(1) No	(1) No	(1) No
824	32	2) 30 to <35	4) Grad/professional school	(2) Female	3) 50-59	(1) Married or living in a marriage-like relationship	White	1	7	10 - As good as it can be	8	8	10 - As good as it can be	10 - As good as it can be	9	9	5	10 - Highest level of support	10 - No concerns	9	7.4167	25.0000	(1) No	(1) No	(1) No
825	37	3) >=35	2) Some college or voc/tech school or AA degree	(2) Female	3) 50-59	(1) Married or living in a marriage-like relationship	White	1	9	9	6	8	5	7	2	2	7	9	10 - No concerns	10 - No concerns	7.6667	11.0000	(1) No	(1) No	(1) No	(1) No
826	32	2) 30 to <35	2) Some college or voc/tech school or AA degree	(1) Male	3) 50-59	(1) Married or living in a marriage-like relationship	White	1	10 - As good as it can be	9	7	9	9	9	0 - No pain	0 - No pain	5	9	6	10 - No concerns	8.5833	14.0000	(1) No	(1) No	(1) No	(1) No
827	36	3) >=35	4) Grad/professional school	(2) Female	1 <40 years	(1) Married or living in a marriage-like relationship	White	1	8	9	7	9	10 - As good as it can be	8	1	2	5	9	10 - No concerns	7	8.2500	22.0000	(1) No	(1) No	(1) No
828	37	3) >=35	4) Grad/professional school	(1) Male	3) 50-59	(1) Married or living in a marriage-like relationship	White	1	8	9	7	8	7	7	3	1	1	8	9	8	8.0000	6.0000	(1) No	(1) No	(1) No
829	32	2) 30 to <35	4) Grad/professional school	(2) Female	1 <40 years	(1) Married or living in a marriage-like relationship	White	1	7	8	6	7	7	5	7	6	8	7	7	7	5.8333	24.0000	(2) Yes	(1) No	(1) No
830	40	3) >=35	2) Some college or voc/tech school or AA degree	(2) Female	3) 50-59	(1) Married or living in a marriage-like relationship	White	1	8	10 - As good as it can be	8	9	8	8	6	7	0 - No fatigue	10 - Highest level of support	10 - No concerns	10 - No concerns	8.1667	8.0000	(1) No	(1) No	(1) No	(1) No
831	27	1) <30	4) Grad/professional school	(1) Male	4) 60+	(1) Married or living in a marriage-like relationship	White	1	10 - As good as it can be	10 - As good as it can be	7	7	7	10 - As good as it can be	5	3	4	10 - Highest level of support	10 - No concerns	10 - No concerns	8.2500	11.0000	(1) No	(1) No	(1) No
832	38	3) >=35	4) Grad/professional school	(1) Male	2) 40-49	(1) Married or living in a marriage-like relationship	White	1	9	9	8	9	8	8	2	1	1	9	1	1	7.3333	5.0000	(1) No	(1) No	(1) No
833	32	2) 30 to <35	4) Grad/professional school	(1) Male	2) 40-49	(1) Married or living in a marriage-like relationship	White	1	9	8	9	8	8	5	1	0 - No pain	3	8	10 - No concerns	9	8.3333	10.0000	(1) No	(1) No	(1) No	(1) No
834	31	2) 30 to <35	1) HS/GED	(1) Male	2) 40-49	(2) divorced	White	1	8	9	8	8	8	8	4	4	6	9	7	8	7.4167	29.0000	(2) Yes	(1) No	(1) No	(1) No
835	33	2) 30 to <35	3) 4-year college degree	(1) Male	4) 60+	(1) Married or living in a marriage-like relationship	White	1	10 - As good as it can be	9	8	9	9	8	1	0 - No pain	0 - No fatigue	10 - Highest level of support	10 - No concerns	10 - No concerns	9.3333	7.0000	(1) No	(1) No	(1) No
836	27	1) <30	3) 4-year college degree	(2) Female	3) 50-59	(1) Married or living in a marriage-like relationship	White	1	7	7	7	6	7	6	0 - No pain	0 - No pain	7	6	8	10 - No concerns	7.2500	28.0000	(1) No	(1) No	(1) No
837	26	1) <30	2) Some college or voc/tech school or AA degree	(1) Male	4) 60+	(1) Married or living in a marriage-like relationship	White	1	8	7	7	8	8	7	9	8	6	8	6	2	5.6667	25.0000	(1) No	(1) No	(1) No
838	29	1) <30	2) Some college or voc/tech school or AA degree	(1) Male	4) 60+	(1) Married or living in a marriage-like relationship	White	1	6	7	7	7	8	6	8	3	2	3	6	8	6.2500	31.0000	(1) No	(1) No	(1) No
839	39	3) >=35	4) Grad/professional school	(1) Male	4) 60+	(1) Married or living in a marriage-like relationship	White	1	10 - As good as it can be	10 - As good as it can be	10 - As good as it can be	10 - As good as it can be	10 - As good as it can be	10 - As good as it can be	0 - No pain	0 - No pain	1	10 - Highest level of support	10 - No concerns	10 - No concerns	9.9167	3.0000
840	33	2) 30 to <35	4) Grad/professional school	(1) Male	4) 60+	(1) Married or living in a marriage-like relationship	White	1	9	9	8	9	10 - As good as it can be	10 - As good as it can be	5	5	6	10 - Highest level of support	9	10 - No concerns	8.1667	19.0000	(1) No	(1) No	(1) No
841	29	1) <30	4) Grad/professional school	(1) Male	3) 50-59	(1) Married or living in a marriage-like relationship	Hispanic	0	6	7	7	7	7	7	1	0 - No pain	1	7	1	3	6.6667	29.0000	(1) No	(1) No	(1) No
842	40	3) >=35	2) Some college or voc/tech school or AA degree	(1) Male	3) 50-59	(1) Married or living in a marriage-like relationship	White	1	10 - As good as it can be	9	8	10 - As good as it can be	10 - As good as it can be	10 - As good as it can be	1	0 - No pain	0 - No fatigue	10 - Highest level of support	9	10 - No concerns	9.5833	6.0000	(1) No	(1) No	(1) No	(1) No
843	35	3) >=35	3) 4-year college degree	(1) Male	4) 60+	(1) Married or living in a marriage-like relationship	White	1	8	8	8	7	8	7	0 - No pain	1	1	9	8	8	8.2500	23.0000	(1) No	(1) No	(1) No	(1) No
844	39	3) >=35	4) Grad/professional school	(1) Male	3) 50-59	(1) Married or living in a marriage-like relationship	White	1	10 - As good as it can be	10 - As good as it can be	9	10 - As good as it can be	9	10 - As good as it can be	1	0 - No pain	1	8	7	9	9.1667	8.0000	(1) No	(1) No	(1) No
845	33	2) 30 to <35	4) Grad/professional school	(2) Female	3) 50-59	(2) divorced	White	1	2	8	3	1	0 - As bad as it can be	0 - As bad as it can be	0 - No pain	0 - No pain	6	2	10 - No concerns	6	4.6667	32.0000	(1) No	(2) Yes	(1) No
846	31	2) 30 to <35	4) Grad/professional school	(1) Male	2) 40-49	(1) Married or living in a marriage-like relationship	White	1	7	7	6	6	4	5	7	7	4	6	4	4	5.0833	23.0000	(2) Yes	(2) Yes	(1) No
847	37	3) >=35				(1) Married or living in a marriage-like relationship			8	10 - As good as it can be	8	8	8	10 - As good as it can be			2	2	2	0 - Constant concerns	6.4000	11.0000	(1) No	(1) No	(1) No
848	31	2) 30 to <35	3) 4-year college degree	(2) Female	4) 60+	(1) Married or living in a marriage-like relationship	White	1	9	9	9	9	9	9	3	2	0 - No fatigue	9	9	9	8.8333	19.0000	(1) No	(1) No	(1) No	(1) No
849	27	1) <30	4) Grad/professional school	(1) Male	4) 60+	(1) Married or living in a marriage-like relationship	White	1	9	9	8	8	6	5	2	2	4	7	10 - No concerns	9	7.7500	17.0000	(1) No	(1) No	(1) No	(1) No
850	35	3) >=35	4) Grad/professional school	(2) Female	4) 60+	(1) Married or living in a marriage-like relationship	White	1	9	9	9	9	9	7	1	1	1	9	9	10 - No concerns	8.9167	7.0000	(1) No	(1) No	(1) No	(1) No
851	37	3) >=35	3) 4-year college degree	(1) Male	4) 60+	(1) Married or living in a marriage-like relationship	White	1	10 - As good as it can be	10 - As good as it can be	9	10 - As good as it can be	10 - As good as it can be	9	1	2	0 - No fatigue	10 - Highest level of support	10 - No concerns	10 - No concerns	9.5833	16.0000	(1) No	(1) No	(1) No	(1) No
852	34	2) 30 to <35	3) 4-year college degree	(1) Male	2) 40-49	(1) Married or living in a marriage-like relationship	Asian	0	8	8	6	7	8	9	1	0 - No pain	4	6	8	7	7.6667	22.0000	(1) No	(1) No	(1) No	(1) No
853	27	1) <30	4) Grad/professional school	(1) Male	3) 50-59	(1) Married or living in a marriage-like relationship	Asian	0	9	9	8	9	8	8	4	2	2	9	9	9	8.3333	21.0000	(1) No	(1) No	(1) No
854	31	2) 30 to <35	4) Grad/professional school	(1) Male	4) 60+	(3) Widowed	White	1	10 - As good as it can be	10 - As good as it can be	9	10 - As good as it can be	10 - As good as it can be	8	0 - No pain						9.5714		(1) No	(1) No	(1) No	(1) No
855	38	3) >=35	3) 4-year college degree	(1) Male	3) 50-59	(5) Never married	White	1	9	9	8	8	9	9	0 - No pain	0 - No pain	1	8	10 - No concerns	10 - No concerns	9.0833	8.0000	(2) Yes	(2) Yes	(1) No
856	26	1) <30	3) 4-year college degree	(1) Male	4) 60+	(1) Married or living in a marriage-like relationship	White	1	8	6	8	7	7	6	4	1	3	9	3	9	7.0833	30.0000	(2) Yes	(2) Yes	(1) No
857	36	3) >=35	4) Grad/professional school	(2) Female	3) 50-59	(1) Married or living in a marriage-like relationship			7	7		5	1	7	2	2	6	1	7	2	5.1818		(2) Yes	(2) Yes	(1) No
858	22	1) <30	3) 4-year college degree	(1) Male	3) 50-59	(1) Married or living in a marriage-like relationship	White	1	8	8	6	7	8	8	5	2	3	8	8	9	7.5000	20.0000	(1) No	(1) No	(1) No	(1) No
859	26	1) <30	4) Grad/professional school	(1) Male	3) 50-59	(1) Married or living in a marriage-like relationship	White	1	7	7	6	7	7	8	1	1	2	8	9	4	7.4167	26.0000	(2) Yes	(1) No	(1) No
860	29	1) <30	3) 4-year college degree	(1) Male	3) 50-59	(2) divorced	White	1	8	8	6	8	8	6	2	2	2	9	6	6	7.4167	17.0000	(1) No	(1) No	(1) No
861	27	1) <30	4) Grad/professional school	(2) Female	3) 50-59	(1) Married or living in a marriage-like relationship	White	1	9	7	6	7	7	8	1	1	1	8	10 - No concerns	10 - No concerns	8.2500	17.0000	(1) No	(1) No	(1) No
862	36	3) >=35	3) 4-year college degree	(1) Male	1 <40 years	(1) Married or living in a marriage-like relationship	White	1		10 - As good as it can be	9	9	10 - As good as it can be	10 - As good as it can be	1	2	0 - No fatigue	10 - Highest level of support	10 - No concerns	10 - No concerns	9.5455	8.0000	(1) No	(1) No	(1) No
863	40	3) >=35	4) Grad/professional school	(1) Male	4) 60+	(1) Married or living in a marriage-like relationship	White	1	9	10 - As good as it can be	8	9	9	9	1	0 - No pain	0 - No fatigue	8	10 - No concerns	10 - No concerns	9.2500	12.0000	(1) No	(1) No	(1) No
864	39	3) >=35	3) 4-year college degree	(1) Male	4) 60+	(1) Married or living in a marriage-like relationship	White	1	8	9	9	9	8	9	0 - No pain	0 - No pain	0 - No fatigue	7	10 - No concerns	6	8.7500	16.0000	(1) No	(1) No	(1) No	(1) No
865	31	2) 30 to <35	4) Grad/professional school	(1) Male	2) 40-49	(1) Married or living in a marriage-like relationship	White	1	8	8	6	8	8	8	6						7.1429		(1) No	(1) No	(1) No
866	33	2) 30 to <35	4) Grad/professional school	(2) Female	3) 50-59	(1) Married or living in a marriage-like relationship	White	1	6	6	6	6	6	7	6	4	4	4	7	2	5.5000	20.0000	(2) Yes	(2) Yes	(1) No	(1) No
867	24	1) <30	4) Grad/professional school	(1) Male	3) 50-59	(1) Married or living in a marriage-like relationship	White	1	8	8	5	5	8	7	1	1	7	9	6	10 - No concerns	7.2500	34.0000	(1) No	(2) Yes	(1) No	(1) No
868	37	3) >=35	4) Grad/professional school	(1) Male	3) 50-59	(1) Married or living in a marriage-like relationship	White	1	9	10 - As good as it can be	9	9	8	8	1	1	1	9	9	9	8.9167	13.0000	(1) No	(1) No	(1) No
869	30	2) 30 to <35		(2) Female	3) 50-59	(5) Never married	White	1	8	8		8	7	9	0 - No pain	2	1	7	6	10 - No concerns	8.1818	25.0000	(1) No	(1) No	(1) No
870	32	2) 30 to <35	4) Grad/professional school	(1) Male	2) 40-49	(1) Married or living in a marriage-like relationship	White	1	9	9	10 - As good as it can be	9	9	9	0 - No pain	0 - No pain	2	8	1	1	7.7500	7.0000	(1) No	(1) No	(1) No
871	32	2) 30 to <35	3) 4-year college degree	(1) Male	4) 60+	(1) Married or living in a marriage-like relationship	White	1	9	8	9	8	9	8	2	1	1	9	10 - No concerns	10 - No concerns	8.8333	16.0000	(1) No	(1) No	(1) No
872	24	1) <30	4) Grad/professional school	(1) Male	4) 60+	(1) Married or living in a marriage-like relationship	White	1	7	9	5	7	8	8	0 - No pain	0 - No pain	3	8	2	5	7.1667	25.0000	(1) No	(1) No	(1) No
873	29	1) <30	4) Grad/professional school	(1) Male	3) 50-59	(5) Never married	White	1	5	8	7	7	2	5	1	0 - No pain	8	1	9	6	5.9167	36.0000	(1) No	(1) No	(1) No	(1) No
874	27	1) <30	3) 4-year college degree	(1) Male	3) 50-59	(1) Married or living in a marriage-like relationship	White	1	8	7	7	7	6	4	4	6	3	4	7	7	6.1667	14.0000	(1) No	(1) No	(1) No	(1) No
875	28	1) <30	4) Grad/professional school	(2) Female	3) 50-59	(1) Married or living in a marriage-like relationship	White	1	7	7	7	7	6	9	0 - No pain	0 - No pain	6	6	9	10 - No concerns	7.6667	24.0000	(1) No	(1) No	(1) No
876	26	1) <30	3) 4-year college degree	(1) Male	3) 50-59	(1) Married or living in a marriage-like relationship	White	1	8	8	7	8	9	6	1	0 - No pain	6	8	8	10 - No concerns	7.9167	23.0000	(1) No	(1) No	(1) No
877	30	2) 30 to <35	4) Grad/professional school	(2) Female	3) 50-59	(1) Married or living in a marriage-like relationship	White	1	8	9	8	8	8	8	0 - No pain	0 - No pain	3	7	8	8	8.2500	19.0000	(1) No	(1) No	(1) No	(1) No
878	34	2) 30 to <35	4) Grad/professional school	(2) Female	3) 50-59	(1) Married or living in a marriage-like relationship	White	1	8	8	9	8	7	9	1	0 - No pain	3	8	9	5	8.0833	16.0000	(1) No	(1) No	(1) No	(1) No
879	28	1) <30	3) 4-year college degree	(1) Male	4) 60+	(1) Married or living in a marriage-like relationship	White	1	9	9	9	9	9	9	8	9	1	9	9	10 - No concerns	7.8333	19.0000	(1) No	(1) No	(1) No
880	31	2) 30 to <35	4) Grad/professional school	(2) Female	3) 50-59	(5) Never married	Asian	0	10 - As good as it can be	10 - As good as it can be	9	10 - As good as it can be	9	9	1	1	3	10 - Highest level of support	9	10 - No concerns	9.2500	19.0000	(1) No	(1) No	(1) No	(1) No
881	33	2) 30 to <35	2) Some college or voc/tech school or AA degree	(1) Male	3) 50-59	(1) Married or living in a marriage-like relationship	White	1	8	8	8	8	8	8	0 - No pain	0 - No pain	0 - No fatigue	5	8	8	8.2500	12.0000	(1) No	(1) No	(1) No
882	36	3) >=35	3) 4-year college degree	(1) Male	3) 50-59	(1) Married or living in a marriage-like relationship	White	1	6	7	5	8	9	7	0 - No pain	0 - No pain	1	8	8	9	8.0000	10.0000	(1) No	(1) No	(1) No	(1) No
883	30	2) 30 to <35	4) Grad/professional school	(1) Male	4) 60+		White	1	8	9	7	9	9	9	1						8.5714		(1) No	(1) No	(1) No	(1) No
884	39	3) >=35	4) Grad/professional school	(1) Male	2) 40-49	(1) Married or living in a marriage-like relationship	White	1	9	9	8	9	9	8	6	5	5	8	8	8	7.5000	13.0000	(1) No	(1) No	(1) No
885	32	2) 30 to <35	4) Grad/professional school	(1) Male	2) 40-49	(1) Married or living in a marriage-like relationship	White	1	8	8	7	8	7	7	2	2	2	8	10 - No concerns	9	8.0000	15.0000	(1) No	(1) No	(1) No	(1) No
886	30	2) 30 to <35	4) Grad/professional school	(2) Female	2) 40-49	(1) Married or living in a marriage-like relationship	White	1	5	5	5	4	5	5	0 - No pain	0 - No pain	0 - No fatigue	5	9		6.6364	37.0000	(2) Yes	(1) No	(1) No	(1) No
887	31	2) 30 to <35	3) 4-year college degree	(1) Male	3) 50-59	(1) Married or living in a marriage-like relationship	White	1	8	8	7	8	7	7	2	1	3	7	8	8	7.6667	15.0000	(1) No	(1) No	(1) No	(1) No
888	29	1) <30	4) Grad/professional school	(1) Male	4) 60+	(1) Married or living in a marriage-like relationship	White	1	9	9	8	9	9	9	2	2	4	10 - Highest level of support	9	6	8.3333	20.0000	(1) No	(1) No	(1) No
889	38	3) >=35	4) Grad/professional school	(1) Male	4) 60+	(1) Married or living in a marriage-like relationship	White	1	9	9	8	9	4	9	2	1	2	9	5	9	8.0000	8.0000	(1) No	(1) No	(1) No	(1) No
890	39	3) >=35	4) Grad/professional school	(1) Male	3) 50-59		White	1	9	9	7	9	9	9	3	3	3	9	5	10 - No concerns	8.0833	15.0000	(1) No	(1) No	(1) No
891	29	1) <30	2) Some college or voc/tech school or AA degree	(1) Male	4) 60+	(1) Married or living in a marriage-like relationship	White	1	8	8	4	7	7	9	5	6	8	9	10 - No concerns	10 - No concerns	6.9167	21.0000	(1) No	(1) No	(1) No
892	29	1) <30	3) 4-year college degree	(1) Male	3) 50-59	(1) Married or living in a marriage-like relationship	White	1	8	8	7	7	9	8	1	2	2	10 - Highest level of support	3	5	7.5000	21.0000	(1) No	(1) No	(1) No	(1) No
893	37	3) >=35	4) Grad/professional school	(1) Male	2) 40-49	(1) Married or living in a marriage-like relationship	White	1	9	9	8	9	9	9	4	2	2	10 - Highest level of support	9	5	8.2500	12.0000	(1) No	(1) No	(1) No	(1) No
894	36	3) >=35	2) Some college or voc/tech school or AA degree	(1) Male	4) 60+	(2) divorced	White	1	9			9	10 - As good as it can be	10 - As good as it can be	8	2	3	9	0 - Constant concerns	0 - Constant concerns	6.4000	22.0000	(1) No	(1) No	(1) No
895	39	3) >=35	4) Grad/professional school	(1) Male	4) 60+	(1) Married or living in a marriage-like relationship	White	1	10 - As good as it can be	10 - As good as it can be	9	9	8	8	1	0 - No pain	1	9	10 - No concerns	10 - No concerns	9.2500	7.0000	(1) No	(1) No	(1) No
896	10	1) <30	3) 4-year college degree	(2) Female	3) 50-59	(1) Married or living in a marriage-like relationship	White	1	9	8	6	8	10 - As good as it can be	9	7	5	7	10 - Highest level of support	3	7	6.7500	29.0769	(2) Yes	(2) Yes	(1) No
897	36	3) >=35	2) Some college or voc/tech school or AA degree	(2) Female	3) 50-59	(1) Married or living in a marriage-like relationship	White	1	10 - As good as it can be	10 - As good as it can be	8	10 - As good as it can be	10 - As good as it can be	10 - As good as it can be	1	1	3	10 - Highest level of support	10 - No concerns	9	9.3333	13.0000	(1) No	(1) No	(1) No	(1) No
898	35	3) >=35	3) 4-year college degree	(1) Male	3) 50-59	(1) Married or living in a marriage-like relationship	White	1	9	8	8	9	9	9	0 - No pain	0 - No pain	6	8	9	10 - No concerns	8.5833	22.0000	(1) No	(1) No	(1) No
899	30	2) 30 to <35	3) 4-year college degree	(1) Male	4) 60+	(1) Married or living in a marriage-like relationship	White	1	9	9	9	9	9	9	1	2	3	9	9	9	8.7500	15.0000	(1) No	(1) No	(1) No	(1) No
900	26	1) <30	2) Some college or voc/tech school or AA degree	(1) Male	4) 60+	(1) Married or living in a marriage-like relationship	White	1	10 - As good as it can be	10 - As good as it can be	9	9	9	9	1	1	1	6	4	2	7.9167	16.0000	(1) No	(1) No	(1) No	(1) No
901	37	3) >=35	3) 4-year college degree	(2) Female	2) 40-49	(1) Married or living in a marriage-like relationship	White	1	9	9	9	9	9	9	2	2	1	10 - Highest level of support	10 - No concerns	10 - No concerns	9.0833	7.0000	(1) No	(1) No	(1) No	(1) No
902	39	3) >=35	3) 4-year college degree	(1) Male	2) 40-49	(1) Married or living in a marriage-like relationship	White	1	8	8	7	8	8	8	2	2	2	8	8	9	8.0000	13.0000	(1) No	(1) No	(1) No
903	29	1) <30	1) HS/GED	(1) Male	3) 50-59	(1) Married or living in a marriage-like relationship	White	1	7	6	6	7	8	7	6						6.4286		(3) Dont know	(3) Dont know	(3) Dont know
904	33	2) 30 to <35	3) 4-year college degree	(1) Male	3) 50-59	(1) Married or living in a marriage-like relationship	White	1	8	8	6	7	6	4	6	7	7	7		9	5.9091	31.0000	(1) No	(1) No	(1) No	(1) No
905	34	2) 30 to <35	4) Grad/professional school	(1) Male	3) 50-59	(1) Married or living in a marriage-like relationship	White	1	9	10 - As good as it can be	10 - As good as it can be	9	9	9	2	2	2	9	10 - No concerns	10 - No concerns	9.0833	2.0000	(1) No	(1) No	(1) No	(1) No
906	29	1) <30	4) Grad/professional school	(1) Male	4) 60+	(1) Married or living in a marriage-like relationship	White	1	8	9	9	9	6	9	1	1	3	9	9	8	8.4167	15.0000	(1) No	(1) No	(1) No
907	31	2) 30 to <35	3) 4-year college degree	(1) Male	3) 50-59	(1) Married or living in a marriage-like relationship	White	1	9	8	9	9	9	8	0 - No pain	0 - No pain	0 - No fatigue	9	8	7	8.8333	13.0000	(1) No	(1) No	(1) No
908	39	3) >=35	3) 4-year college degree	(1) Male	4) 60+	(1) Married or living in a marriage-like relationship	White	1	10 - As good as it can be	10 - As good as it can be	10 - As good as it can be	10 - As good as it can be	10 - As good as it can be	10 - As good as it can be	9	1	9	10 - Highest level of support		10 - No concerns	8.2727	6.0000	(2) Yes	(1) No	(1) No
909	35	3) >=35	3) 4-year college degree	(1) Male	4) 60+	(1) Married or living in a marriage-like relationship	White	1	8	8	8	8	8	8	0 - No pain	0 - No pain	1	10 - Highest level of support	10 - No concerns	10 - No concerns	8.9167	7.0000	(1) No	(1) No	(1) No	(1) No
910	30	2) 30 to <35	4) Grad/professional school	(2) Female	2) 40-49	(1) Married or living in a marriage-like relationship	White	1	9	8	6	8	5	9	1	1	3	5	9	1	7.0833	14.0000	(1) No	(1) No	(1) No
911	36	3) >=35	4) Grad/professional school	(1) Male	2) 40-49	(1) Married or living in a marriage-like relationship	White	1	10 - As good as it can be	10 - As good as it can be	9	10 - As good as it can be	10 - As good as it can be	10 - As good as it can be	7	3	0 - No fatigue	9	9	10 - No concerns	8.9167	6.0000	(1) No	(1) No	(1) No	(1) No
912	37	3) >=35	3) 4-year college degree	(1) Male	4) 60+	(1) Married or living in a marriage-like relationship	White	1	9	10 - As good as it can be	10 - As good as it can be	10 - As good as it can be	9	9	0 - No pain	0 - No pain	3	10 - Highest level of support	10 - No concerns	9	9.4167	9.0000	(1) No	(1) No	(1) No	(1) No
913	34	2) 30 to <35	3) 4-year college degree	(2) Female	4) 60+	(1) Married or living in a marriage-like relationship	White	1	8	9	7	8	8	10 - As good as it can be	7	5	8	10 - Highest level of support	9	10 - No concerns	7.4167	20.0000	(1) No	(1) No	(1) No
914	36	3) >=35	1) HS/GED	(1) Male	2) 40-49	(1) Married or living in a marriage-like relationship	American Indian or Alaska Native	0	8	7	8	8	9	7	3	3	2	9	5	9	7.6667	19.0000	(1) No	(1) No	(1) No
915	25	1) <30	2) Some college or voc/tech school or AA degree	(1) Male	3) 50-59	(1) Married or living in a marriage-like relationship	White	1	8	8	7	9	8	7	3	1	8	9	9	9	7.6667	25.0000	(1) No	(1) No	(1) No	(1) No
916	34	2) 30 to <35	4) Grad/professional school	(1) Male	4) 60+	(1) Married or living in a marriage-like relationship	White	1	10 - As good as it can be	10 - As good as it can be	10 - As good as it can be	10 - As good as it can be	10 - As good as it can be	8	0 - No pain	0 - No pain	2	10 - Highest level of support	10 - No concerns	10 - No concerns	9.6667	10.0000	(1) No	(1) No	(1) No	(1) No
917	40	3) >=35	3) 4-year college degree	(1) Male	4) 60+	(1) Married or living in a marriage-like relationship	White	1	10 - As good as it can be	10 - As good as it can be	10 - As good as it can be	10 - As good as it can be	10 - As good as it can be	10 - As good as it can be	7	2	0 - No fatigue	10 - Highest level of support	10 - No concerns	10 - No concerns	9.2500	11.0000	(1) No	(1) No	(1) No	(1) No
918	37	3) >=35	1) HS/GED	(1) Male	3) 50-59	(1) Married or living in a marriage-like relationship	White	1	8	8	7	8	8	9	0 - No pain	0 - No pain	8	9	0 - Constant concerns	0 - Constant concerns	6.5833	25.0000	(1) No	(1) No	(1) No
919	28	1) <30	3) 4-year college degree	(1) Male	4) 60+	(1) Married or living in a marriage-like relationship	White	1	7	8	6	9	4	8	9	7	8	9	10 - No concerns	8	6.2500	25.0000
920	39	3) >=35	4) Grad/professional school	(1) Male	3) 50-59	(1) Married or living in a marriage-like relationship	Hispanic	0	10 - As good as it can be	10 - As good as it can be	9	10 - As good as it can be	7	9	0 - No pain	0 - No pain	0 - No fatigue	8	10 - No concerns	10 - No concerns	9.4167	15.0000	(1) No	(1) No	(1) No
921	33	2) 30 to <35	4) Grad/professional school	(1) Male	2) 40-49	(1) Married or living in a marriage-like relationship	White	1	9	9	9	9	9	9	2	2	3	10 - Highest level of support	10 - No concerns	9	8.8333	20.0000	(1) No	(1) No	(1) No
922	33	2) 30 to <35	3) 4-year college degree	(1) Male	2) 40-49	(1) Married or living in a marriage-like relationship	White	1	7	7	7	7	4	9	0 - No pain	0 - No pain	5	5	8	10 - No concerns	7.4167	26.0000	(1) No	(1) No	(1) No	(1) No
923	36	3) >=35	4) Grad/professional school	(1) Male	2) 40-49	(1) Married or living in a marriage-like relationship	Hispanic	0	10 - As good as it can be	10 - As good as it can be		8	5	8	1	0 - No pain	0 - No fatigue	8	6	10 - No concerns	8.5455	11.0000	(1) No	(1) No	(1) No
924	33	2) 30 to <35	4) Grad/professional school	(2) Female	2) 40-49	(1) Married or living in a marriage-like relationship	Hispanic	0	10 - As good as it can be	10 - As good as it can be	10 - As good as it can be	6	10 - As good as it can be	6	0 - No pain	0 - No pain	7	10 - Highest level of support	9	10 - No concerns	8.6667	17.0000	(1) No	(1) No	(1) No
925	28	1) <30	4) Grad/professional school	(1) Male	3) 50-59	(4) Separated	White	1	7	9	5	7	4	5	0 - No pain	0 - No pain	3	5	10 - No concerns	6	7.0833	15.0000	(1) No	(2) Yes	(1) No
926	31	2) 30 to <35	3) 4-year college degree	(1) Male	4) 60+	(1) Married or living in a marriage-like relationship	White	1	7	9	8	9	8	9	8	7	5	8	9	8	7.0833	24.0000	(2) Yes	(1) No	(1) No
927	24	1) <30	4) Grad/professional school	(1) Male	3) 50-59		White	1	8	5	5	4	7	8	2	3	7	5	8	3	5.9167	28.0000	(2) Yes	(2) Yes	(3) Dont know	(2) Yes
928	32	2) 30 to <35	2) Some college or voc/tech school or AA degree	(1) Male	3) 50-59	(1) Married or living in a marriage-like relationship	White	1	7	8	4	8	9	9	5	5	8	9	8	10 - No concerns	7.0000	17.0000	(1) No	(1) No	(1) No	(1) No
929	36	3) >=35	4) Grad/professional school	(1) Male	2) 40-49	(1) Married or living in a marriage-like relationship	White	1	9	9	9	9	9	9	1	1	1	9	7	3	8.3333	13.0000	(1) No	(1) No	(1) No
930	28	1) <30	3) 4-year college degree	(1) Male	4) 60+	(1) Married or living in a marriage-like relationship	White	1	8	8	7	8	7	8	1	1	2	7		9	8.0000	16.0000	(1) No	(1) No	(1) No
931	36	3) >=35	3) 4-year college degree	(1) Male	2) 40-49	(1) Married or living in a marriage-like relationship	White	1	9	9	7	8	8	8	0 - No pain	0 - No pain	3	7	5	9	8.0833	19.0000	(1) No	(1) No	(1) No	(1) No
932	20	1) <30		(2) Female	3) 50-59	(1) Married or living in a marriage-like relationship	White	1	6	7	5	7	7	7	4	2	3	8	0 - Constant concerns	0 - Constant concerns	5.6667	29.0000
933	31	2) 30 to <35	4) Grad/professional school	(2) Female	4) 60+		White	1	9	9	7	7	9	9	2	2	6	8	8	8	7.8333	27.0000	(2) Yes	(1) No	(1) No
934	38	3) >=35	4) Grad/professional school	(2) Female	3) 50-59	(1) Married or living in a marriage-like relationship	White	1	9	9	8	9	8	9	0 - No pain	0 - No pain	2	8	10 - No concerns	10 - No concerns	9.0000	6.0000	(1) No	(1) No	(1) No	(1) No
935	19	1) <30				(2) divorced			2	6	2	5	4	7	4	4	10 - Constant tiredness	9	8	10 - No concerns	5.4167	26.0000	(2) Yes	(2) Yes	(1) No
936	33	2) 30 to <35	2) Some college or voc/tech school or AA degree	(1) Male	4) 60+	(1) Married or living in a marriage-like relationship	White	1	7	9	6	9	8	10 - As good as it can be	8	8	5	10 - Highest level of support	10 - No concerns	9	7.2500	7.0000	(1) No	(1) No	(1) No
937	39	3) >=35	3) 4-year college degree	(1) Male	1 <40 years	(1) Married or living in a marriage-like relationship	White	1	10 - As good as it can be	10 - As good as it can be	10 - As good as it can be	9	9	9	1	1	5	9	7	8	8.6667	16.0000	(2) Yes	(1) No	(1) No	(1) No
938	40	3) >=35	3) 4-year college degree	(1) Male	2) 40-49	(1) Married or living in a marriage-like relationship	White	1	8	8	8	8	8	8	1	1	1	8	4	10 - No concerns	8.0833	17.0000	(1) No	(1) No	(1) No	(1) No
939	35	3) >=35	4) Grad/professional school	(1) Male	3) 50-59	(1) Married or living in a marriage-like relationship	White	1	8	9	8	9	6	9	2	1	5	8	9	10 - No concerns	8.1667	22.0000	(1) No	(1) No	(1) No
940	28	1) <30	3) 4-year college degree	(2) Female	3) 50-59	(1) Married or living in a marriage-like relationship	White	1	8	8	7	9	9	6	5	3	2	9	9	10 - No concerns	7.9167	18.0000	(1) No	(1) No	(1) No	(1) No
941	36	3) >=35	4) Grad/professional school	(2) Female	4) 60+	(1) Married or living in a marriage-like relationship	White	1	8	10 - As good as it can be	9	8	9	9	0 - No pain	0 - No pain	3	3	9	10 - No concerns	8.5000	15.1667	(1) No	(1) No	(1) No	(1) No
942	34	2) 30 to <35	4) Grad/professional school	(1) Male	3) 50-59	(1) Married or living in a marriage-like relationship	White	1	9	9	7	9	8	8	0 - No pain	0 - No pain	4	10 - Highest level of support	10 - No concerns	10 - No concerns	8.8333	15.0000	(1) No	(1) No	(1) No	(1) No
943	38	3) >=35	3) 4-year college degree	(1) Male		(1) Married or living in a marriage-like relationship	White	1	10 - As good as it can be	10 - As good as it can be	9	10 - As good as it can be	10 - As good as it can be	10 - As good as it can be	2	1	1	10 - Highest level of support	9	10 - No concerns	9.5000	12.0000	(1) No	(1) No	(1) No	(1) No
944	37	3) >=35	2) Some college or voc/tech school or AA degree	(1) Male	4) 60+	(1) Married or living in a marriage-like relationship	White	1	10 - As good as it can be	10 - As good as it can be	10 - As good as it can be	8	9	10 - As good as it can be	0 - No pain	0 - No pain	2	10 - Highest level of support	8	8	9.2500	16.0000	(1) No	(1) No	(1) No
945	36	3) >=35	3) 4-year college degree	(2) Female	4) 60+	(3) Widowed	White	1	10 - As good as it can be	9	7	9	5	8	9	3	5	9	10 - No concerns	3	6.9167	19.0000	(1) No	(1) No	(1) No	(1) No
946	30	2) 30 to <35	4) Grad/professional school	(2) Female	2) 40-49	(1) Married or living in a marriage-like relationship	White	1	9	9	8	8	8	8	2	1	4	8		8	8.0909	23.0000	(2) Yes	(1) No	(1) No
947	38	3) >=35	4) Grad/professional school	(1) Male	3) 50-59	(1) Married or living in a marriage-like relationship	White	1	9	9	7	9	10 - As good as it can be	10 - As good as it can be	0 - No pain	0 - No pain	5	10 - Highest level of support	6	10 - No concerns	8.7500	12.0000	(2) Yes	(1) No	(1) No	(1) No
948	33	2) 30 to <35	3) 4-year college degree	(2) Female	3) 50-59	(1) Married or living in a marriage-like relationship	White	1	8	9	8	9	9	9	7	2	3	9	7	9	7.9167	15.0769	(1) No	(1) No	(1) No
949	33	2) 30 to <35	2) Some college or voc/tech school or AA degree	(1) Male	3) 50-59	(1) Married or living in a marriage-like relationship	White	1	8	8	6	7	6	6	2	2	2	8	8	8	7.4167	11.0000	(1) No	(1) No	(1) No
950	32	2) 30 to <35	3) 4-year college degree	(1) Male	3) 50-59	(1) Married or living in a marriage-like relationship	White	1	7	6	6	6	4	6	6	4	6	4	5	5	5.2500	30.0000	(1) No	(1) No	(1) No	(1) No
951	28	1) <30	3) 4-year college degree	(1) Male	3) 50-59	(1) Married or living in a marriage-like relationship	White	1	8	7	7	7	8	5	2	3	6	7	8	8	7.0000	22.0000	(1) No	(1) No	(1) No	(1) No
952	36	3) >=35	2) Some college or voc/tech school or AA degree	(1) Male	4) 60+	(1) Married or living in a marriage-like relationship	White	1	8	10 - As good as it can be	8	9	9	9	2	2	4	9	9	9	8.5000	18.0000	(1) No	(1) No	(1) No	(1) No
953	36	3) >=35	4) Grad/professional school	(1) Male	3) 50-59	(1) Married or living in a marriage-like relationship	White	1	9	9	9	9	8		0 - No pain	0 - No pain	1	8	8	6	8.6364	7.0000	(1) No	(1) No	(1) No	(1) No
954	28	1) <30	4) Grad/professional school	(1) Male	4) 60+	(1) Married or living in a marriage-like relationship	White	1	7	7	7	7	6	5	3	1	3	6	7	8	6.9167	18.3077	(1) No	(1) No	(1) No	(1) No
955	38	3) >=35	3) 4-year college degree	(1) Male	4) 60+	(1) Married or living in a marriage-like relationship	White	1	7	8	5	8	8	8	3	3	5	8	8	5	7.0000	20.0000	(1) No	(1) No	(1) No	(1) No
956	34	2) 30 to <35	4) Grad/professional school	(2) Female	3) 50-59	(1) Married or living in a marriage-like relationship	White	1	10 - As good as it can be	10 - As good as it can be	10 - As good as it can be	10 - As good as it can be	10 - As good as it can be	10 - As good as it can be	0 - No pain	0 - No pain	7	8	10 - No concerns	8	9.0833	21.0000	(1) No	(1) No	(1) No	(1) No
957	40	3) >=35	4) Grad/professional school	(1) Male	4) 60+	(1) Married or living in a marriage-like relationship	White	1	8	10 - As good as it can be	10 - As good as it can be	8	9	9	0 - No pain	0 - No pain	3	10 - Highest level of support	8	10 - No concerns	9.0833	10.7692		(1) No		(1) No
958	28	1) <30	3) 4-year college degree	(1) Male	3) 50-59	(1) Married or living in a marriage-like relationship	White	1	8	7	7	7	8	5	2	3	6	7	8	8	7.0000	22.0000	(1) No	(1) No	(1) No	(1) No
959	30	2) 30 to <35	3) 4-year college degree	(1) Male	4) 60+		White	1	7	7	7	6	6	5	2	2	1	6	8	8	7.0833	17.0000	(1) No	(1) No	(1) No	(1) No
960	27	1) <30	4) Grad/professional school	(1) Male	4) 60+	(1) Married or living in a marriage-like relationship	White	1	8	8	7	7	6	5	2	2	3	8	9	9	7.5000	19.0000	(1) No	(1) No	(1) No	(1) No
961	40	3) >=35	3) 4-year college degree	(1) Male		(1) Married or living in a marriage-like relationship	White	1	9	10 - As good as it can be	8	10 - As good as it can be	8	10 - As good as it can be	6	2	6	9	9	10 - No concerns	8.2500	4.0000	(1) No	(1) No	(1) No	(1) No
962	31	2) 30 to <35	3) 4-year college degree	(1) Male	2) 40-49	(1) Married or living in a marriage-like relationship	White	1	7	7	8	7	6	7	1	3	4	4	7	8	6.9167	36.0000	(1) No	(1) No	(1) No	(1) No
963	36	3) >=35	4) Grad/professional school	(1) Male	4) 60+	(1) Married or living in a marriage-like relationship	White	1	8	7	9	6	9	10 - As good as it can be	0 - No pain	0 - No pain	0 - No fatigue	10 - Highest level of support	3	8	8.3333	18.0000	(1) No	(1) No	(1) No	(1) No
964	37	3) >=35	3) 4-year college degree	(2) Female	4) 60+	(3) Widowed	White	1	10 - As good as it can be	10 - As good as it can be	10 - As good as it can be	8	8	8	1	0 - No pain	7	10 - Highest level of support	8	9	8.5833	21.0000	(1) No	(1) No	(1) No	(1) No
965	34	2) 30 to <35	4) Grad/professional school	(1) Male	4) 60+	(3) Widowed	White	1	8	10 - As good as it can be	10 - As good as it can be	8	10 - As good as it can be	10 - As good as it can be	0 - No pain	0 - No pain	2	10 - Highest level of support	8	10 - No concerns	9.3333	4.3077	(1) No	(1) No	(1) No	(1) No
966	26	1) <30	2) Some college or voc/tech school or AA degree	(2) Female	3) 50-59	(1) Married or living in a marriage-like relationship	White	1	4	4	4	4	4	5	3	5	6	6	6	6	4.9167	29.0000	(2) Yes	(1) No	(1) No	(1) No
967	30	2) 30 to <35	4) Grad/professional school	(1) Male	3) 50-59	(5) Never married	White	1	8	10 - As good as it can be	8	9	7	9	2						8.4286		(1) No	(1) No	(1) No	(1) No
968	36	3) >=35	3) 4-year college degree	(1) Male	3) 50-59	(1) Married or living in a marriage-like relationship	White	1	9	9	9	8	9	8	1	1	1	9	10 - No concerns	10 - No concerns	9.0000	12.0000	(1) No	(1) No	(1) No	(1) No
969	30	2) 30 to <35	4) Grad/professional school	(1) Male	2) 40-49	(1) Married or living in a marriage-like relationship	White	1	8	9	7	7	7	6	1	1	3	7	8	9	7.7500	22.0000	(1) No	(1) No	(1) No	(1) No
970	36	3) >=35	1) HS/GED	(2) Female	4) 60+	(3) Widowed	White	1	8	8	8	8	9	10 - As good as it can be	4	4	4	10 - Highest level of support	9	9	8.0833	12.0000	(1) No	(1) No	(1) No	(1) No
971	37	3) >=35	3) 4-year college degree	(1) Male	4) 60+	(1) Married or living in a marriage-like relationship	White	1	9	8	7	9	7	7	4	3	1	8	9	7	7.7500	14.0000	(1) No	(1) No	(1) No	(1) No
972	37	3) >=35	4) Grad/professional school	(1) Male	4) 60+	(1) Married or living in a marriage-like relationship	White	1	9	9	8	9		9	0 - No pain	0 - No pain	0 - No fatigue	9	10 - No concerns	10 - No concerns	9.3636	4.0000	(1) No	(1) No	(1) No	(1) No
973	30	2) 30 to <35	4) Grad/professional school	(2) Female	4) 60+	(1) Married or living in a marriage-like relationship	White	1	9	9	8	9	9	9	5	3	4	7	10 - No concerns	9	8.0833	16.0000	(1) No	(1) No	(1) No	(1) No
974	38	3) >=35	4) Grad/professional school	(1) Male	4) 60+	(1) Married or living in a marriage-like relationship	White	1	9	9	8	9	8	8	2	2	3	9	9	10 - No concerns	8.5000	13.0000	(1) No	(1) No	(1) No	(1) No
975	35	3) >=35	4) Grad/professional school	(1) Male	4) 60+	(1) Married or living in a marriage-like relationship	White	1	10 - As good as it can be	10 - As good as it can be	8	10 - As good as it can be	10 - As good as it can be	10 - As good as it can be	1	1	2	10 - Highest level of support	10 - No concerns	10 - No concerns	9.5000	12.0000	(1) No	(1) No	(1) No	(1) No
976	29	1) <30	4) Grad/professional school	(1) Male	4) 60+	(1) Married or living in a marriage-like relationship	White	1	10 - As good as it can be	10 - As good as it can be	10 - As good as it can be	10 - As good as it can be	10 - As good as it can be	10 - As good as it can be	1	2	3	8		8	9.0909	19.0000	(1) No	(1) No	(1) No	(1) No
977	29	1) <30	4) Grad/professional school	(1) Male	3) 50-59	(1) Married or living in a marriage-like relationship	White	1	10 - As good as it can be	9	7	7	8	8	0 - No pain	0 - No pain	1	6	10 - No concerns	8	8.5000	11.8462	(1) No	(1) No	(1) No	(1) No
978	40	3) >=35	4) Grad/professional school	(2) Female	3) 50-59	(1) Married or living in a marriage-like relationship	White	1	7	8	8	8	8	8	1	1	2	8	3	1	7.0833	15.0769	(1) No	(1) No	(1) No	(1) No
979	40	3) >=35	3) 4-year college degree	(1) Male	4) 60+	(1) Married or living in a marriage-like relationship	White	1	9	9	7	9	9	9	3	2	3	9	10 - No concerns	10 - No concerns	8.5833	7.0000	(1) No	(1) No	(1) No	(1) No
980	34	2) 30 to <35	4) Grad/professional school	(1) Male	3) 50-59	(1) Married or living in a marriage-like relationship	White	1	8	9	9	9	9	9	0 - No pain	1	5	7	8	8	8.3333	23.0000	(1) No	(1) No	(1) No	(1) No
981	37	3) >=35	3) 4-year college degree	(1) Male	3) 50-59	(1) Married or living in a marriage-like relationship	White	1	6		8	6	7	8	7	3	4	7	8	10 - No concerns	6.9091	23.0000	(1) No	(1) No	(1) No	(1) No
982	25	1) <30	3) 4-year college degree	(1) Male	4) 60+	(1) Married or living in a marriage-like relationship	White	1	8	8	6	8	6	9	6	5	4	5	8	7	6.6667	19.0000	(2) Yes	(1) No	(1) No	(1) No
983	35	3) >=35	4) Grad/professional school	(1) Male	3) 50-59	(1) Married or living in a marriage-like relationship	White	1	10 - As good as it can be	9	8	9	9	8	8	3	2	9	10 - No concerns	10 - No concerns	8.2500		(1) No	(1) No	(1) No	(1) No
984	30	2) 30 to <35	3) 4-year college degree	(2) Female	2) 40-49	(1) Married or living in a marriage-like relationship	White	1	9	8	7	8	7	7	2	6	3	9	9	9	7.6667	20.0000	(1) No	(1) No	(1) No	(1) No
985	32	2) 30 to <35	3) 4-year college degree	(1) Male	3) 50-59		White	1	8	8	7	8	7	8	3	3	4	10 - Highest level of support	10 - No concerns	10 - No concerns	8.0000	19.0000	(1) No	(1) No	(1) No	(1) No
986	36	3) >=35	1) HS/GED	(1) Male	3) 50-59	(1) Married or living in a marriage-like relationship	White	1	8	9	8	9	9	8	3	0 - No pain	0 - No fatigue	10 - Highest level of support	10 - No concerns	10 - No concerns	9.0000	10.0000	(1) No	(1) No	(1) No	(1) No
987	34	2) 30 to <35	3) 4-year college degree	(1) Male	3) 50-59	(1) Married or living in a marriage-like relationship	White	1	9	9	9	9	9	8	4	6	1	9	9	9	8.2500	18.3077	(1) No	(1) No	(1) No	(1) No
988	28	1) <30	3) 4-year college degree	(1) Male	3) 50-59	(1) Married or living in a marriage-like relationship	White	1	7	9	9	6	6	9	2	2	2	7	7	9	7.7500	26.0000
989	37	3) >=35	3) 4-year college degree	(1) Male	2) 40-49	(1) Married or living in a marriage-like relationship	White	1	8	8	9	8	7	7	1	1	4	8	7	7	7.7500	18.0000	(1) No	(1) No	(1) No	(1) No
990	39	3) >=35	4) Grad/professional school	(1) Male	3) 50-59	(1) Married or living in a marriage-like relationship	White	1	9	10 - As good as it can be	9	10 - As good as it can be	5	8	0 - No pain	0 - No pain					8.8750		(1) No	(1) No	(1) No	(1) No
991	24	1) <30	4) Grad/professional school	(1) Male	3) 50-59	(1) Married or living in a marriage-like relationship	White	1	8	7	9	8	8	8	0 - No pain	0 - No pain	6	8	3	7	7.5000	27.0000	(2) Yes	(1) No	(1) No
992	27	1) <30	4) Grad/professional school	(1) Male	2) 40-49	(1) Married or living in a marriage-like relationship	White	1	5	8	3	3	4	5	2	1	8	6	9	9	5.9167	28.0000	(1) No	(1) No	(1) No	(1) No
993	38	3) >=35	4) Grad/professional school	(2) Female	3) 50-59	(1) Married or living in a marriage-like relationship	White	1	9	9	9	9	9	9	0 - No pain	0 - No pain	1	10 - Highest level of support	10 - No concerns	10 - No concerns	9.4167	13.0000	(1) No	(1) No	(1) No	(1) No
994	26	1) <30	3) 4-year college degree	(1) Male	3) 50-59	(1) Married or living in a marriage-like relationship	White	1	8	8	7	6	7	8	2	1	7	5	8	5	6.8333	19.3846	(2) Yes	(2) Yes	(1) No	(1) No
995	20	1) <30	4) Grad/professional school	(2) Female	3) 50-59	(1) Married or living in a marriage-like relationship	White	1	9	8	6	3	3	3	3	3	4	6	9	10 - No concerns	6.4167	19.0000	(1) No	(2) Yes	(1) No	(1) No
996	38	3) >=35	4) Grad/professional school	(2) Female	3) 50-59	(1) Married or living in a marriage-like relationship	White	1	8	8	8	8	8	8	3	3	1	9	8	9	8.0833	11.0000	(1) No	(1) No	(1) No	(1) No
997	23	1) <30	4) Grad/professional school	(1) Male	2) 40-49	(1) Married or living in a marriage-like relationship	White	1	5	7	4	5	5	3	4	3	2	2	10 - No concerns	10 - No concerns	6.0000	26.0000	(2) Yes	(3) Dont know		(1) No
998	35	3) >=35	4) Grad/professional school	(1) Male	4) 60+	(1) Married or living in a marriage-like relationship	White	1	9	8	6	10 - As good as it can be	9	9	1	2	5	10 - Highest level of support	9	6	8.1667	15.0000	(1) No	(1) No	(1) No	(1) No
999	39	3) >=35		(2) Female	1 <40 years	(1) Married or living in a marriage-like relationship	White	1	10 - As good as it can be	8	8	10 - As good as it can be	10 - As good as it can be	10 - As good as it can be	7		6	10 - Highest level of support	6	10 - No concerns	8.0909	15.0000	(1) No	(1) No	(1) No	(1) No
1000	38	3) >=35	3) 4-year college degree	(1) Male	3) 50-59	(1) Married or living in a marriage-like relationship	White	1	7	8	8	7	8	8	1	1	1	8	9	10 - No concerns	8.3333	9.0000	(1) No	(1) No	(1) No
1001	40	3) >=35	4) Grad/professional school	(1) Male	2) 40-49	(5) Never married	White	1	6	9	8	7	4	9	0 - No pain	0 - No pain	4	10 - Highest level of support	9	9	8.0833	8.0000	(1) No	(1) No	(1) No	(1) No
1002	35	3) >=35	4) Grad/professional school	(2) Female	4) 60+	(1) Married or living in a marriage-like relationship	White	1	10 - As good as it can be	9	7	10 - As good as it can be	5	10 - As good as it can be	10 - Constant pain	2	7	9	10 - No concerns	10 - No concerns	7.5833	15.0000	(1) No	(1) No	(1) No
1003	29	1) <30	4) Grad/professional school	(1) Male	3) 50-59	(1) Married or living in a marriage-like relationship	White	1	9	8	7	8	8	8	7	4	8	10 - Highest level of support	10 - No concerns	10 - No concerns	7.4167	24.0000	(2) Yes	(2) Yes	(1) No	(1) No
1004	34	2) 30 to <35	3) 4-year college degree	(1) Male	4) 60+	(1) Married or living in a marriage-like relationship	White	1	9	9	7	8	9	9	8	6	3	0 - No support	8	8	6.6667	14.0000	(1) No	(1) No	(1) No	(1) No
1005	33	2) 30 to <35	3) 4-year college degree	(1) Male	3) 50-59	(1) Married or living in a marriage-like relationship	White	1	8	8	6	8	8	8	2	2	6	10 - Highest level of support	10 - No concerns		7.8182	19.0000	(1) No	(1) No	(1) No	(1) No
1006	38	3) >=35	4) Grad/professional school	(1) Male	4) 60+	(1) Married or living in a marriage-like relationship	White	1	6	9	8	7	4	9	1	1	1	7	10 - No concerns	9	8.0000	14.0000	(1) No	(1) No	(1) No	(1) No
1007	33	2) 30 to <35	3) 4-year college degree	(2) Female	2) 40-49	(1) Married or living in a marriage-like relationship	White	1	9		9	9	10 - As good as it can be	7	0 - No pain	0 - No pain	3	9	10 - No concerns	8	8.9091	11.0000	(1) No	(1) No	(1) No	(1) No
1008	32	2) 30 to <35	3) 4-year college degree	(1) Male	3) 50-59	(1) Married or living in a marriage-like relationship	White	1	9	8	8	7	7	8	3	3	4	7	7	2	6.9167	21.0000	(1) No	(1) No	(1) No	(1) No
1009	26	1) <30				(1) Married or living in a marriage-like relationship			10 - As good as it can be	10 - As good as it can be	9	9	10 - As good as it can be	10 - As good as it can be	2						9.4286		(1) No	(1) No	(1) No
1010	32	2) 30 to <35	3) 4-year college degree	(1) Male	3) 50-59	(1) Married or living in a marriage-like relationship	Other/Multiple	0	9	9	8	8	8	8	3	3	7	10 - Highest level of support	9	9	7.9167	15.0000	(1) No	(1) No	(1) No
1011	40	3) >=35	1) HS/GED	(1) Male	4) 60+	(1) Married or living in a marriage-like relationship	White	1	10 - As good as it can be	10 - As good as it can be	10 - As good as it can be	10 - As good as it can be	10 - As good as it can be	10 - As good as it can be	1						9.8571		(1) No	(1) No	(1) No
1012	30	2) 30 to <35	3) 4-year college degree	(1) Male	3) 50-59	(1) Married or living in a marriage-like relationship	White	1	9	9	6	7	8	8	2	2	3	8	8	8	7.8333	23.0000	(1) No	(1) No	(1) No
1013	24	1) <30	2) Some college or voc/tech school or AA degree	(1) Male	4) 60+	(1) Married or living in a marriage-like relationship	White	1	7	7	7	7	7	7	9	6	3	10 - Highest level of support	9	9	6.8333	18.0000	(2) Yes	(1) No	(1) No
1014	38	3) >=35	4) Grad/professional school	(1) Male	4) 60+	(1) Married or living in a marriage-like relationship	White	1	9	9	8	8	7	6	1	1	3	9	10 - No concerns	7	8.1667	14.0000	(1) No	(1) No	(1) No
1015	27	1) <30	4) Grad/professional school	(1) Male	1 <40 years	(1) Married or living in a marriage-like relationship	White	1	9	9	7	8	9	7	2	2	5	10 - Highest level of support	9	8	8.0833	31.0000	(1) No	(1) No	(1) No	(1) No
1016	39	3) >=35	2) Some college or voc/tech school or AA degree	(2) Female	4) 60+	(1) Married or living in a marriage-like relationship	White	1	10 - As good as it can be	10 - As good as it can be	9	10 - As good as it can be	9	9	0 - No pain	0 - No pain	1	10 - Highest level of support	10 - No concerns	10 - No concerns	9.6667	10.0000	(1) No	(1) No	(1) No	(1) No
1017	32	2) 30 to <35	3) 4-year college degree	(1) Male	2) 40-49	(1) Married or living in a marriage-like relationship	White	1	8	7	8	7	6	6	2	3	1	3	9	7	7.0833	21.0000	(1) No	(1) No	(1) No	(1) No
1018	38	3) >=35	4) Grad/professional school	(1) Male	3) 50-59	(1) Married or living in a marriage-like relationship	White	1	9	9	8	9	7	9	1	2	1	10 - Highest level of support	10 - No concerns	10 - No concerns	8.9167	12.9231	(1) No	(1) No	(1) No
1019	26	1) <30	3) 4-year college degree	(1) Male	3) 50-59	(1) Married or living in a marriage-like relationship	White	1	8	7	5	7	10 - As good as it can be	7	6	6	5	9	8	3	6.4167	32.0000	(1) No	(1) No	(1) No	(1) No
1020	35	3) >=35	3) 4-year college degree	(1) Male	3) 50-59	(1) Married or living in a marriage-like relationship	White	1	8	9	5	9	8	8	5	2	6	9	9	9	7.5833	14.0000	(1) No	(3) Dont know	(1) No	(1) No
1021	23	1) <30	4) Grad/professional school	(1) Male	3) 50-59	(1) Married or living in a marriage-like relationship	White	1	5	5	5	5	3	3	2	2	2	5	6	3	5.3333	23.0000	(2) Yes	(3) Dont know	(1) No
1022	38	3) >=35	4) Grad/professional school	(1) Male	4) 60+	(1) Married or living in a marriage-like relationship	White	1	9	9	7	9	8	5	8	2	5	10 - Highest level of support	7	3	6.8333	22.0000	(1) No	(1) No	(1) No
1023	29	1) <30	3) 4-year college degree	(1) Male	2) 40-49	(1) Married or living in a marriage-like relationship	White	1	8	8	9	7	8	6	0 - No pain	0 - No pain	2	8	8	8	8.1667	16.0000	(1) No	(1) No	(1) No	(1) No
1024	35	3) >=35	3) 4-year college degree	(1) Male	3) 50-59	(1) Married or living in a marriage-like relationship	White	1	9	8	7	9	7	8	2	2	2	9	8	7	8.0000	12.0000	(1) No	(1) No	(1) No
1025	32	2) 30 to <35	3) 4-year college degree	(1) Male	3) 50-59	(1) Married or living in a marriage-like relationship	White	1	8	8	6	8	8	8	7	7	3	9	7	8	6.9167	17.0000	(1) No	(1) No	(1) No
1026	40	3) >=35	3) 4-year college degree	(2) Female	4) 60+	(1) Married or living in a marriage-like relationship	White	1	8		8	8	9	8	3	3	3	8	10 - No concerns	10 - No concerns	8.1818	17.0000	(1) No	(1) No	(1) No	(1) No
1027	37	3) >=35	2) Some college or voc/tech school or AA degree	(1) Male	3) 50-59	(1) Married or living in a marriage-like relationship	White	1	3	1	6	9	8	7	2	3	2	9	9	9	7.0000	15.0000	(1) No	(1) No	(1) No
1028	37	3) >=35	4) Grad/professional school	(1) Male	3) 50-59	(1) Married or living in a marriage-like relationship	White	1	9	9	8	10 - As good as it can be	9	8	0 - No pain	0 - No pain	0 - No fatigue	10 - Highest level of support	10 - No concerns	10 - No concerns	9.4167	4.2000	(1) No	(1) No	(1) No	(1) No
1029	24	1) <30	3) 4-year college degree	(1) Male	4) 60+	(1) Married or living in a marriage-like relationship	White	1	8	8	8	8	8	7	2	3	2	9	9	10 - No concerns	8.1667	16.0000	(1) No	(1) No	(1) No	(1) No
1030	30	2) 30 to <35	4) Grad/professional school	(1) Male	2) 40-49	(1) Married or living in a marriage-like relationship	Asian	0	9	9	7	8	8	7	6	6	3	7	9	9	7.3333	16.0000	(1) No	(1) No	(1) No	(1) No
1031	30	2) 30 to <35	4) Grad/professional school	(1) Male	2) 40-49	(1) Married or living in a marriage-like relationship	Asian	0	9	9	7	8	8	7	6	6	3	7	9	9	7.3333	16.0000	(1) No	(1) No	(1) No	(1) No
1032	28	1) <30	2) Some college or voc/tech school or AA degree	(1) Male	4) 60+	(1) Married or living in a marriage-like relationship	White	1	8	8	9		8	8	1	1	0 - No fatigue	8	10 - No concerns	10 - No concerns	8.8182	9.0000	(1) No	(1) No	(1) No	(1) No
1033	35	3) >=35	4) Grad/professional school	(2) Female	2) 40-49	(1) Married or living in a marriage-like relationship	White	1	9	8	7	8	8	6	2	2	7	9	9	9	7.6667	19.0000	(1) No	(1) No	(1) No	(1) No
1034	28	1) <30	4) Grad/professional school	(1) Male	2) 40-49	(1) Married or living in a marriage-like relationship	White	1	6	8	5	8	9	7	7	4	8	7	4	10 - No concerns	6.2500	15.0000	(1) No	(1) No	(1) No
1035	40	3) >=35	3) 4-year college degree	(1) Male	4) 60+	(1) Married or living in a marriage-like relationship	White	1	10 - As good as it can be	10 - As good as it can be	8	10 - As good as it can be	9	8	3	1	3	10 - Highest level of support	10 - No concerns	10 - No concerns	9.0000	16.0000	(1) No	(1) No	(1) No
1036	35	3) >=35	4) Grad/professional school	(1) Male	4) 60+	(1) Married or living in a marriage-like relationship	Black or African American	0	8	9	9	9	9	10 - As good as it can be	0 - No pain	0 - No pain	5	6	7	9	8.4167	26.0000	(1) No	(1) No	(1) No	(1) No
1037	34	2) 30 to <35				(1) Married or living in a marriage-like relationship			8	8	8	8	7	8	2	3	6	2	7	6	6.7500	22.0000	(1) No	(1) No	(1) No	(1) No
1038	23	1) <30	4) Grad/professional school	(1) Male	4) 60+	(1) Married or living in a marriage-like relationship	White	1	8	8	8	8	7	8	0 - No pain	0 - No pain	7	9	9	9	8.0833	25.0000	(1) No	(1) No	(1) No
1039	36	3) >=35	4) Grad/professional school	(2) Female	3) 50-59	(2) divorced	White	1	8	8	8	8	8	8	3	2	6	9	8	9	7.7500	10.0000	(1) No	(1) No	(1) No
1040	33	2) 30 to <35	3) 4-year college degree	(1) Male	4) 60+	(1) Married or living in a marriage-like relationship	White	1	8	7	7	7	5	4	1	2	6	4	4	6	6.0833	21.0000	(2) Yes	(3) Dont know	(3) Dont know	(3) Dont know
1041	30	2) 30 to <35	4) Grad/professional school	(2) Female	4) 60+	(2) divorced	White	1	9	10 - As good as it can be	7	8	9	8	6	6	7	8	7	0 - Constant concerns	6.4167	30.0000	(1) No	(1) No	(1) No	(1) No
1042	27	1) <30	4) Grad/professional school	(1) Male	1 <40 years	(2) divorced	White	1	8	8	6	7	9	9	0 - No pain	0 - No pain	6	9	3	7	7.5000	22.0000	(1) No	(1) No	(1) No	(1) No
1043	33	2) 30 to <35	4) Grad/professional school	(1) Male	4) 60+	(1) Married or living in a marriage-like relationship	White	1	9	9	9	9	9	9	0 - No pain	0 - No pain	3	10 - Highest level of support	3	0 - Constant concerns	7.8333	20.0000	(1) No	(1) No	(1) No	(1) No
1044	27	1) <30	4) Grad/professional school	(1) Male	2) 40-49	(1) Married or living in a marriage-like relationship	White	1	7	8	6	7	6	6	0 - No pain	0 - No pain	7	4	8	10 - No concerns	7.0833	21.0000	(1) No	(1) No	(1) No	(1) No
1045	30	2) 30 to <35	4) Grad/professional school	(2) Female	3) 50-59	(1) Married or living in a marriage-like relationship	White	1	8	7	9	8	7	8	8	0 - No pain	5	9	8	9	7.5000	29.0000	(1) No	(1) No	(1) No
1046	37	3) >=35	2) Some college or voc/tech school or AA degree	(1) Male	4) 60+	(1) Married or living in a marriage-like relationship	White	1	9	9	8	9	9	10 - As good as it can be	3	3	4	10 - Highest level of support	10 - No concerns	9	8.5833	13.0000	(1) No	(1) No	(1) No	(1) No
1047	39	3) >=35	4) Grad/professional school	(1) Male	4) 60+	(1) Married or living in a marriage-like relationship	White	1	9	9	8	9	9	9	0 - No pain						9.0000		(1) No	(1) No	(1) No
1048	35	3) >=35	4) Grad/professional school	(2) Female	4) 60+	(1) Married or living in a marriage-like relationship	White	1	9	9	9	9	9	9	0 - No pain	0 - No pain	0 - No fatigue	10 - Highest level of support	10 - No concerns	10 - No concerns	9.5000	13.0000	(1) No	(1) No	(1) No	(1) No
1049	39	3) >=35	3) 4-year college degree	(1) Male	1 <40 years	(1) Married or living in a marriage-like relationship	White	1	8	8	3	8	2	8	1	2	8	7	5	10 - No concerns	6.5000	11.0000	(1) No	(1) No	(1) No	(1) No
1050	34	2) 30 to <35	3) 4-year college degree	(1) Male	4) 60+	(1) Married or living in a marriage-like relationship	White	1	9	8	8	8	6	9	1	0 - No pain	2	8	9	6	8.1667	19.3846	(1) No	(1) No	(1) No
1051	39	3) >=35	3) 4-year college degree	(1) Male	4) 60+	(1) Married or living in a marriage-like relationship	White	1	9	9	8	9	8	9	1	1	2	8	10 - No concerns	10 - No concerns	8.8333	9.0000	(1) No	(1) No	(1) No	(1) No
1052	38	3) >=35	4) Grad/professional school	(2) Female	2) 40-49	(5) Never married	White	1	8	9	7	8	7	9	0 - No pain	0 - No pain	10 - Constant tiredness	9	8	0 - Constant concerns	7.0833	19.0000	(1) No	(2) Yes	(1) No
1053	38	3) >=35	4) Grad/professional school	(1) Male	3) 50-59	(1) Married or living in a marriage-like relationship	White	1	8	8	7	8	7	8	2	2	3	7	6	9	7.5833	10.0000	(1) No	(1) No	(1) No	(1) No
1054	35	3) >=35	2) Some college or voc/tech school or AA degree	(1) Male	4) 60+	(1) Married or living in a marriage-like relationship	White	1	8	9	7	8	8	10 - As good as it can be	2	2	4	10 - Highest level of support	7	10 - No concerns	8.2500	14.0000
1055	25	1) <30	3) 4-year college degree	(1) Male	3) 50-59	(1) Married or living in a marriage-like relationship	White	1	7	7	7	7	2	5	4	3	4	7	6	6	6.0833	14.0000	(1) No	(1) No	(1) No	(1) No
1056	35	3) >=35	1) HS/GED	(1) Male	3) 50-59	(1) Married or living in a marriage-like relationship	White	1	10 - As good as it can be	10 - As good as it can be	8	10 - As good as it can be	8	9	1	0 - No pain	2	10 - Highest level of support	7	7	8.8333	22.0000	(2) Yes	(1) No	(1) No	(1) No
1057	20	1) <30	4) Grad/professional school	(2) Female	1 <40 years	(5) Never married	White	1	7	7	7	6	4	4	0 - No pain	0 - No pain	6	6	7	8	6.6667	33.0000	(1) No	(1) No	(1) No
1058	31	2) 30 to <35	3) 4-year college degree	(1) Male	4) 60+	(1) Married or living in a marriage-like relationship	White	1	7	6	7	7	6	7	1	0 - No pain	6	8	10 - No concerns	8	7.4167	25.0000	(2) Yes	(1) No	(1) No
1059	35	3) >=35	4) Grad/professional school	(2) Female	2) 40-49	(5) Never married	Asian	0	9	9	8	9	9	9	1	1	7	8	7	2	7.5833	12.9231	(1) No	(1) No	(1) No
1060	38	3) >=35	4) Grad/professional school	(1) Male	3) 50-59	(1) Married or living in a marriage-like relationship	White	1	8	8	7	8	7	8	2	2	3	7	6	9	7.5833	10.0000	(1) No	(1) No	(1) No	(1) No
1061	34	2) 30 to <35	4) Grad/professional school	(1) Male	3) 50-59	(1) Married or living in a marriage-like relationship	White	1	10 - As good as it can be	10 - As good as it can be		10 - As good as it can be	8	10 - As good as it can be	0 - No pain	0 - No pain	0 - No fatigue	10 - Highest level of support	10 - No concerns	10 - No concerns	9.8182	7.0000	(1) No	(1) No	(1) No
1062	35	3) >=35	2) Some college or voc/tech school or AA degree	(1) Male	2) 40-49	(1) Married or living in a marriage-like relationship	White	1	8	8	9	8	6	7	0 - No pain	0 - No pain	2	8	7	10 - No concerns	8.2500	16.0000	(1) No	(1) No	(1) No
1063	34	2) 30 to <35	3) 4-year college degree	(1) Male	4) 60+	(1) Married or living in a marriage-like relationship	White	1	9	9		8	7	7	2	0 - No pain	2	8	8	8	8.1818	17.0000	(1) No	(1) No	(1) No
1064	32	2) 30 to <35	2) Some college or voc/tech school or AA degree	(1) Male	2) 40-49	(1) Married or living in a marriage-like relationship	White	1	7	9	6	6	4	4	0 - No pain	0 - No pain	2	0 - No support	5	7	6.3333	33.0000	(1) No	(1) No	(1) No	(1) No
1065	36	3) >=35	3) 4-year college degree	(1) Male	2) 40-49	(1) Married or living in a marriage-like relationship	White	1	8	9	7	8		6	3	3	5	7	7	9	7.2727	20.4615	(1) No	(1) No	(1) No
1066	36	3) >=35	3) 4-year college degree	(2) Female	3) 50-59	(2) divorced	White	1	10 - As good as it can be	10 - As good as it can be	10 - As good as it can be	10 - As good as it can be	10 - As good as it can be	10 - As good as it can be	0 - No pain	0 - No pain	0 - No fatigue	10 - Highest level of support	8	10 - No concerns	9.8333	17.0000	(1) No	(1) No	(1) No
1067	32	2) 30 to <35	4) Grad/professional school	(2) Female	3) 50-59	(1) Married or living in a marriage-like relationship	White	1	10 - As good as it can be	9	9	9	10 - As good as it can be	10 - As good as it can be	8	5	8	8	10 - No concerns	10 - No concerns	7.8333	17.0000	(2) Yes	(2) Yes	(1) No
1068	33	2) 30 to <35	4) Grad/professional school	(1) Male	4) 60+	(1) Married or living in a marriage-like relationship	White	1	9	9	8	7	8	8	4		8	7	9	6	7.1818	20.0000	(2) Yes	(1) No	(1) No
1069	32	2) 30 to <35	2) Some college or voc/tech school or AA degree	(1) Male	2) 40-49	(1) Married or living in a marriage-like relationship	White	1	7	9	6	6	4	4	0 - No pain	0 - No pain	2	0 - No support	5	7	6.3333	33.0000	(1) No	(1) No	(1) No	(1) No
1070	38	3) >=35	2) Some college or voc/tech school or AA degree	(1) Male	3) 50-59	(1) Married or living in a marriage-like relationship	White	1	8	9	6	9	9	7	5	2	2	8	8	10 - No concerns	7.9167	22.0000	(1) No	(1) No	(1) No
1071	32	2) 30 to <35	4) Grad/professional school	(1) Male	3) 50-59	(1) Married or living in a marriage-like relationship	White	1	9	9	8	8	7	9	3	3	1	7	8	10 - No concerns	8.1667	19.6000	(1) No	(2) Yes	(1) No
1072	23	1) <30		(1) Male	2) 40-49	(1) Married or living in a marriage-like relationship	White	1	7	7	6	7	6	7	3	2	8	6	7	8	6.5000	35.0000
1073	40	3) >=35	4) Grad/professional school	(1) Male	4) 60+	(1) Married or living in a marriage-like relationship	White	1	10 - As good as it can be	10 - As good as it can be	10 - As good as it can be	10 - As good as it can be	10 - As good as it can be	10 - As good as it can be	0 - No pain	0 - No pain	0 - No fatigue	10 - Highest level of support	10 - No concerns	10 - No concerns	10.0000	6.0000	(1) No	(1) No	(1) No
1074	39	3) >=35	4) Grad/professional school	(2) Female	3) 50-59	(1) Married or living in a marriage-like relationship	White	1	9	10 - As good as it can be	9	9	10 - As good as it can be	9	0 - No pain						9.4286		(1) No	(1) No	(1) No	(1) No
1075	31	2) 30 to <35	4) Grad/professional school	(1) Male	4) 60+	(1) Married or living in a marriage-like relationship	White	1	8	9	9	9	9	7	7	3	5	10 - Highest level of support	10 - No concerns	10 - No concerns	8.0000	10.0000	(1) No	(2) Yes	(1) No
1076	40	3) >=35	4) Grad/professional school	(2) Female	3) 50-59	(1) Married or living in a marriage-like relationship	White	1	8	8	5	9	8	8	10 - Constant pain	3	8	5	5	9	6.1667	9.0000	(1) No	(1) No	(1) No	(1) No
1077	40	3) >=35	3) 4-year college degree	(1) Male	3) 50-59	(1) Married or living in a marriage-like relationship	White	1	9	10 - As good as it can be	9	10 - As good as it can be	10 - As good as it can be	9	0 - No pain	0 - No pain	0 - No fatigue	10 - Highest level of support	9	10 - No concerns	9.6667	11.0000	(1) No	(1) No	(1) No	(1) No
1078	30	2) 30 to <35	4) Grad/professional school	(1) Male	3) 50-59	(1) Married or living in a marriage-like relationship	White	1	7	7	7	7	7		1	1	3	9	8	7	7.6364	21.0000	(1) No	(1) No	(1) No
1079	37	3) >=35	3) 4-year college degree	(1) Male	4) 60+	(1) Married or living in a marriage-like relationship	White	1	10 - As good as it can be	10 - As good as it can be	10 - As good as it can be	10 - As good as it can be	10 - As good as it can be	10 - As good as it can be	1	0 - No pain	0 - No fatigue	10 - Highest level of support	10 - No concerns	10 - No concerns	9.9167	14.0000	(1) No	(1) No	(1) No	(1) No
1080	35	3) >=35	4) Grad/professional school	(2) Female	2) 40-49	(1) Married or living in a marriage-like relationship	White	1	9	9	7	9	7	9	0 - No pain	0 - No pain	6	10 - Highest level of support	9	10 - No concerns	8.5833	21.0000	(1) No	(1) No	(1) No	(1) No
1081	34	2) 30 to <35	4) Grad/professional school	(1) Male	4) 60+	(1) Married or living in a marriage-like relationship	White	1	7	9	7	8	7	9	0 - No pain	0 - No pain	2	9	10 - No concerns	10 - No concerns	8.6667	13.0000	(1) No	(1) No	(1) No
1082	23	1) <30	4) Grad/professional school	(2) Female	3) 50-59	(1) Married or living in a marriage-like relationship	White	1	6	6	5	6	3	8	7	6	4	6	2		5.0000	28.0000	(1) No	(1) No	(1) No
1083	27	1) <30	4) Grad/professional school	(1) Male	4) 60+	(1) Married or living in a marriage-like relationship	White	1	7	7	7	7	8	6	1	1	1	7	4	2	6.8333	22.0000	(1) No	(1) No	(1) No	(1) No
1084	27	1) <30	3) 4-year college degree	(1) Male	3) 50-59	(1) Married or living in a marriage-like relationship	White	1	7	9	8	9	7	7	4	7	8	9	8	9	7.0000	27.0000	(1) No	(1) No	(1) No
1085	36	3) >=35	4) Grad/professional school	(1) Male	3) 50-59	(1) Married or living in a marriage-like relationship	White	1	9	9	8	8	8	7	1	0 - No pain	2	8	10 - No concerns	10 - No concerns	8.6667	3.2308	(1) No	(1) No	(1) No	(1) No
1086	27	1) <30	4) Grad/professional school	(1) Male	4) 60+	(1) Married or living in a marriage-like relationship	White	1	8	8	5	6	7	7	5	3	7	7	8	8	6.5833	20.0000	(1) No	(1) No	(1) No	(1) No
1087	29	1) <30	2) Some college or voc/tech school or AA degree	(1) Male	2) 40-49	(1) Married or living in a marriage-like relationship	White	1	7	7	6	7	6	7	2	2	3	6	3	6	6.5000	19.0000	(1) No	(1) No	(1) No	(1) No
1088	36	3) >=35	4) Grad/professional school	(1) Male	1 <40 years	(5) Never married	White	1	9	9	9	9	9	9	0 - No pain		0 - No fatigue	10 - Highest level of support	8	9	9.1818	21.0000	(1) No	(1) No	(1) No	(1) No
1089	36	3) >=35	4) Grad/professional school	(1) Male	4) 60+	(1) Married or living in a marriage-like relationship	White	1	9	9	8	9	9	9	6	4	6	8	5	5	7.0833	15.1667	(1) No	(1) No	(1) No
1090	29	1) <30	3) 4-year college degree	(2) Female	3) 50-59	(1) Married or living in a marriage-like relationship	White	1	8	8	7	7	7	8	4	4	3	8	8	9	7.4167	15.0000	(1) No	(1) No	(1) No	(1) No
1091	38	3) >=35	3) 4-year college degree	(2) Female	3) 50-59	(2) divorced	White	1	7	7	8	7	8	8	6	6	1	10 - Highest level of support	8	9	7.4167	8.0000	(2) Yes	(2) Yes	(1) No	(1) No
1092	32	2) 30 to <35	3) 4-year college degree	(1) Male	4) 60+	(1) Married or living in a marriage-like relationship	White	1	9	9	7	9	9	9	8	5	3	10 - Highest level of support	10 - No concerns	10 - No concerns	8.0000	12.0000	(1) No	(1) No	(1) No
1093	36	3) >=35	3) 4-year college degree	(1) Male	1 <40 years	(4) Separated	White	1	9	8	8	8	9	6	1	1	1	9	6	1	7.5833	26.0000	(1) No	(1) No	(1) No	(1) No
1094	30	2) 30 to <35	2) Some college or voc/tech school or AA degree	(2) Female	3) 50-59	(1) Married or living in a marriage-like relationship	White	1	8	8	7	8	8	6	6	6	6	8	7	8	6.6667	11.0000	(1) No	(1) No	(1) No	(1) No
1095	30	2) 30 to <35	2) Some college or voc/tech school or AA degree	(1) Male	2) 40-49	(1) Married or living in a marriage-like relationship	White	1	8	8	8	8	9	10 - As good as it can be	0 - No pain	0 - No pain	5	8	7	10 - No concerns	8.4167	19.0000
1096	28	1) <30	4) Grad/professional school	(1) Male	4) 60+	(1) Married or living in a marriage-like relationship	White	1	8	8	8	7	7	8	0 - No pain	0 - No pain	4	10 - Highest level of support	5	10 - No concerns	8.0833	20.0000	(1) No	(1) No	(1) No
1097	39	3) >=35	4) Grad/professional school	(1) Male	3) 50-59	(1) Married or living in a marriage-like relationship	White	1	9	9	9	9	8	9	2	1	2	9	10 - No concerns	10 - No concerns	8.9167	22.0000	(1) No		(1) No	(1) No
1098	37	3) >=35	4) Grad/professional school	(1) Male	3) 50-59	(1) Married or living in a marriage-like relationship	White	1	9	9	8	9	8	9	1	1	2	9	10 - No concerns	9	8.8333	8.0000	(1) No	(1) No	(1) No	(1) No
1099	39	3) >=35	2) Some college or voc/tech school or AA degree	(1) Male	3) 50-59	(1) Married or living in a marriage-like relationship	White	1	9	10 - As good as it can be	9	9	9	9	1	1	0 - No fatigue	10 - Highest level of support	10 - No concerns	10 - No concerns	9.4167	10.0000	(1) No	(1) No	(1) No
1100	32	2) 30 to <35	3) 4-year college degree	(1) Male	3) 50-59	(1) Married or living in a marriage-like relationship	White	1	8	9	8	8	7	7	2	2	3	2	6	6	7.0000	18.3077	(1) No	(1) No	(1) No	(1) No
1101	33	2) 30 to <35	3) 4-year college degree	(1) Male	3) 50-59	(4) Separated	White	1	8	8	8	6	7	9	3	3	3	7	7	9	7.5000	22.0000	(1) No	(1) No	(1) No
1102	34	2) 30 to <35	4) Grad/professional school	(2) Female	3) 50-59	(1) Married or living in a marriage-like relationship	White	1	8	9	7	9	7	9	3	3	8	7	10 - No concerns	8	7.5000	21.0000	(1) No	(1) No	(1) No
1103	36	3) >=35	4) Grad/professional school	(1) Male	4) 60+	(1) Married or living in a marriage-like relationship	White	1	7	7	6	6	10 - As good as it can be	7	5	1	8	7	5	9	6.6667	18.0000	(1) No	(1) No	(1) No
1104	33	2) 30 to <35	3) 4-year college degree	(2) Female	2) 40-49	(1) Married or living in a marriage-like relationship	White	1	9	9	8	9	8	10 - As good as it can be	8	4	3	9	5	10 - No concerns	7.6667	16.0000	(1) No	(2) Yes	(1) No
1105	40	3) >=35	4) Grad/professional school	(1) Male	4) 60+	(1) Married or living in a marriage-like relationship	White	1	10 - As good as it can be	10 - As good as it can be	10 - As good as it can be	10 - As good as it can be	10 - As good as it can be	10 - As good as it can be	0 - No pain	0 - No pain	4	10 - Highest level of support	10 - No concerns	10 - No concerns	9.6667	17.0000	(1) No	(1) No	(1) No	(1) No
1106	36	3) >=35	3) 4-year college degree	(1) Male	4) 60+	(3) Widowed	White	1	7	8	7	8	9	7	1	1	2	10 - Highest level of support	9	9	8.3333	13.0000	(1) No	(1) No	(1) No
1107	25	1) <30	2) Some college or voc/tech school or AA degree	(1) Male	3) 50-59	(1) Married or living in a marriage-like relationship	White	1	9	6	3	1	6	8	8	4	2	9	8	0 - Constant concerns	5.5000	28.0000	(1) No	(1) No	(2) Yes
1108	32	2) 30 to <35	4) Grad/professional school	(1) Male	3) 50-59	(1) Married or living in a marriage-like relationship	White	1	8	8	8	8	9	8	0 - No pain	0 - No pain	4	7	7	7	8.0000	23.0000	(1) No	(1) No	(1) No
1109	32	2) 30 to <35	3) 4-year college degree	(1) Male	2) 40-49	(1) Married or living in a marriage-like relationship	White	1	8	7	7	8	9	7	0 - No pain	0 - No pain	3	8	9	10 - No concerns	8.3333	20.0000	(1) No	(1) No	(1) No
1110	35	3) >=35	4) Grad/professional school	(1) Male	3) 50-59	(5) Never married	White	1	10 - As good as it can be	10 - As good as it can be	10 - As good as it can be	10 - As good as it can be	9	10 - As good as it can be	1	1	0 - No fatigue	9	9	10 - No concerns	9.5833	4.0000	(1) No	(1) No	(1) No
1111	30	2) 30 to <35				(1) Married or living in a marriage-like relationship			9	9	9	8	8	8	4	4	7	8	9	9	7.6667	12.0000	(1) No	(1) No	(1) No
1112	21	1) <30	4) Grad/professional school	(2) Female	2) 40-49	(1) Married or living in a marriage-like relationship	White	1	6	5	7	5	7	7	0 - No pain	1	2	6	4	7	6.7500	32.0000	(1) No	(1) No	(1) No	(1) No
1113	32	2) 30 to <35	4) Grad/professional school	(1) Male	4) 60+		White	1	10 - As good as it can be	10 - As good as it can be	7	9	8	8	0 - No pain	0 - No pain	10 - Constant tiredness	10 - Highest level of support	10 - No concerns	10 - No concerns	8.5000	6.0000		(1) No	(1) No	(1) No
1114	20	1) <30	4) Grad/professional school	(1) Male	4) 60+	(1) Married or living in a marriage-like relationship	White	1	8	8	6	7	6	6	8	6	6	7	7	10 - No concerns	6.2500	23.0000	(1) No	(1) No	(1) No
1115	32	2) 30 to <35	3) 4-year college degree	(2) Female	3) 50-59	(1) Married or living in a marriage-like relationship	White	1	10 - As good as it can be	10 - As good as it can be	9	9	10 - As good as it can be	10 - As good as it can be	2	2	2	10 - Highest level of support	10 - No concerns	10 - No concerns	9.3333	10.0000	(1) No	(1) No	(1) No
1116	34	2) 30 to <35	3) 4-year college degree	(1) Male	3) 50-59	(1) Married or living in a marriage-like relationship	White	1	9	9	9	9	9	9	0 - No pain	0 - No pain	2	10 - Highest level of support	7	9	9.0000	15.0000	(1) No	(1) No	(1) No
1117	39	3) >=35	4) Grad/professional school	(2) Female	4) 60+	(1) Married or living in a marriage-like relationship	White	1	8	9	8	9	10 - As good as it can be	10 - As good as it can be		3	2	10 - Highest level of support	10 - No concerns	10 - No concerns	9.0000	17.0000	(1) No	(1) No	(1) No
1118	34	2) 30 to <35	2) Some college or voc/tech school or AA degree	(1) Male	3) 50-59	(2) divorced	White	1	10 - As good as it can be	10 - As good as it can be	8	10 - As good as it can be	8	5	0 - No pain	0 - No pain	2	8	10 - No concerns	10 - No concerns	8.9167	4.0000	(1) No	(1) No	(1) No	(1) No
1119	37	3) >=35	4) Grad/professional school	(1) Male	3) 50-59	(1) Married or living in a marriage-like relationship	White	1	9	9	3	8	6	7	1	1	7	4	3	5	6.2500	21.0000	(2) Yes	(1) No	(1) No	(1) No
1120	19	1) <30	4) Grad/professional school	(2) Female	2) 40-49	(5) Never married	White	1	8	8	8	7	6	7	3	2	5	4	5	8	6.7500	28.0000	(2) Yes	(2) Yes	(1) No
1121	34	2) 30 to <35	3) 4-year college degree	(1) Male	3) 50-59	(1) Married or living in a marriage-like relationship	White	1	9	9	8	9	9	9	8	3	2	10 - Highest level of support	9	10 - No concerns	8.2500	6.0000	(1) No	(1) No	(1) No
1122	36	3) >=35	4) Grad/professional school	(1) Male	4) 60+	(1) Married or living in a marriage-like relationship	White	1	10 - As good as it can be	10 - As good as it can be	7	9	9	7	5	3	1	10 - Highest level of support	10 - No concerns	9	8.5000	12.0000	(1) No	(1) No	(1) No
1123	35	3) >=35	4) Grad/professional school	(1) Male	2) 40-49	(1) Married or living in a marriage-like relationship	White	1	9	9	6	8	8	9	2	1	7	8	7	9	7.7500	19.0000	(1) No	(1) No	(1) No	(1) No
1124	30	2) 30 to <35	3) 4-year college degree	(1) Male	2) 40-49	(1) Married or living in a marriage-like relationship	White	1	8	9	6	10 - As good as it can be	9	10 - As good as it can be	4	3	5	8	3	1	6.8333	19.0000	(1) No	(1) No	(1) No
1125	40	3) >=35	1) HS/GED	(1) Male	3) 50-59	(1) Married or living in a marriage-like relationship	White	1	10 - As good as it can be		10 - As good as it can be	10 - As good as it can be	10 - As good as it can be	10 - As good as it can be	3	3	1	9	10 - No concerns	10 - No concerns	9.2727	12.0000	(1) No	(1) No	(1) No	(1) No
1126	30	2) 30 to <35	4) Grad/professional school	(1) Male	3) 50-59	(1) Married or living in a marriage-like relationship	White	1	3	5	2	4	3	7	9	8	8	7	3	2	3.4167	34.0000	(1) No	(1) No	(1) No
1127	36	3) >=35	3) 4-year college degree	(1) Male	3) 50-59	(1) Married or living in a marriage-like relationship	White	1	9	8	6	8	9	9	1	1	3	9	9	10 - No concerns	8.5000	22.0000	(1) No	(1) No	(1) No
1128	38	3) >=35	4) Grad/professional school	(1) Male		(1) Married or living in a marriage-like relationship			10 - As good as it can be	10 - As good as it can be	7	9	9	7	1	1	2	8	8	8	8.5000	20.0000	(1) No	(1) No	(1) No	(1) No
1129	36	3) >=35	4) Grad/professional school	(1) Male	4) 60+	(1) Married or living in a marriage-like relationship	White	1	9	9	7	9	9	7	2	1	2	10 - Highest level of support	3	10 - No concerns	8.1667	8.4000	(1) No	(1) No	(1) No	(3) Dont know
1130	24	1) <30	3) 4-year college degree	(2) Female	3) 50-59	(1) Married or living in a marriage-like relationship	White	1	8	8	7	8	7	8	0 - No pain	0 - No pain	4	3	7	3	7.0833	38.7692	(1) No	(1) No	(1) No	(1) No
1131	35	3) >=35	2) Some college or voc/tech school or AA degree	(1) Male	4) 60+	(1) Married or living in a marriage-like relationship	White	1	9	8	7	8	8	8	2	1	2	8	8	8	8.0833	20.0000	(1) No	(1) No	(1) No	(1) No
1132	32	2) 30 to <35	3) 4-year college degree	(1) Male	4) 60+		White	1	8	6	8	6	8	8	0 - No pain	0 - No pain	5	6	9	9	7.7500	16.0000	(1) No	(1) No		(1) No
1133	25	1) <30	4) Grad/professional school	(1) Male	1 <40 years	(1) Married or living in a marriage-like relationship	White	1	8	8	7	8	8	8	3	5	4	5	4	3	6.4167	18.0000	(1) No	(2) Yes	(1) No
1134	29	1) <30	1) HS/GED	(1) Male	3) 50-59	(1) Married or living in a marriage-like relationship	White	1	7	7	7	7	7	7	7	4	6	6	8	7	6.3333	23.0000	(2) Yes	(3) Dont know	(3) Dont know
1135	25	1) <30	2) Some college or voc/tech school or AA degree	(2) Female	3) 50-59	(1) Married or living in a marriage-like relationship	White	1	7	7	7	7	7	7	1	0 - No pain	8	5	5	1	6.1667	26.0000	(1) No	(1) No	(1) No	(1) No
1136	40	3) >=35	3) 4-year college degree	(2) Female	3) 50-59	(1) Married or living in a marriage-like relationship	Hispanic	0	9	9	8	8	10 - As good as it can be	10 - As good as it can be	2	1	5	10 - Highest level of support	2	2	7.5000	21.0000	(1) No	(1) No	(1) No	(1) No
1137	34	2) 30 to <35	4) Grad/professional school	(1) Male	3) 50-59	(2) divorced	White	1	7	7	6	7	8	8	5	6	4	5	5	3	5.9167	17.0000	(2) Yes	(2) Yes	(1) No	(1) No
1138	28	1) <30	4) Grad/professional school	(2) Female	3) 50-59	(1) Married or living in a marriage-like relationship	White	1	7	8	7	7	8	5	0 - No pain	0 - No pain	4	7	3	2	6.6667	16.0000	(1) No	(1) No	(1) No	(1) No
1139	35	3) >=35	4) Grad/professional school	(2) Female	3) 50-59	(1) Married or living in a marriage-like relationship	White	1	7	8	7	9	9	9	1	1	7	6	6	7	7.4167	14.0000	(2) Yes	(1) No	(1) No
1140	30	2) 30 to <35	4) Grad/professional school	(1) Male	4) 60+	(1) Married or living in a marriage-like relationship	White	1	10 - As good as it can be	8	8	7	8	8	1	1	6	8	8	8	7.9167	20.0000	(1) No	(2) Yes	(1) No	(1) No
1141	36	3) >=35	4) Grad/professional school	(1) Male	4) 60+	(1) Married or living in a marriage-like relationship	White	1	8	9	7	9	9	9	6		2	9	8	10 - No concerns	8.1818	12.9231	(1) No	(1) No	(1) No
1142	33	2) 30 to <35	4) Grad/professional school	(1) Male	2) 40-49	(1) Married or living in a marriage-like relationship	White	1	9	9	9	9	9	9	3	5	3	9	7	9	8.1667	19.0000	(1) No	(1) No	(1) No
1143	35	3) >=35	4) Grad/professional school	(2) Female	4) 60+	(1) Married or living in a marriage-like relationship	White	1	9	9	9	9	9	9	2	2	2	8	10 - No concerns	10 - No concerns	8.8333	8.0000	(1) No	(1) No	(1) No	(1) No
1144	34	2) 30 to <35	4) Grad/professional school	(1) Male	3) 50-59	(1) Married or living in a marriage-like relationship	White	1	8	7	7	8	9	8	2	1	4	7	9	5	7.5833	19.0000	(1) No	(1) No	(1) No	(1) No
1145	24	1) <30	3) 4-year college degree	(1) Male	2) 40-49	(1) Married or living in a marriage-like relationship	White	1	8	7	6	7	8	9	3	5	6	9	8	10 - No concerns	7.3333	15.0000	(2) Yes	(1) No	(1) No	(1) No
1146	40	3) >=35	2) Some college or voc/tech school or AA degree	(1) Male	4) 60+	(1) Married or living in a marriage-like relationship	White	1	10 - As good as it can be	10 - As good as it can be	10 - As good as it can be	10 - As good as it can be	10 - As good as it can be	10 - As good as it can be	4	4	0 - No fatigue	10 - Highest level of support	10 - No concerns	10 - No concerns	9.3333	4.0000	(1) No	(1) No	(1) No
1147	33	2) 30 to <35	3) 4-year college degree	(1) Male	4) 60+	(1) Married or living in a marriage-like relationship	White	1	7	7	5	7	8	6	5	5	5	8	8	10 - No concerns	6.7500	26.0000	(1) No	(1) No	(1) No
1148	35	3) >=35	4) Grad/professional school	(2) Female	2) 40-49	(1) Married or living in a marriage-like relationship	White	1	9	8	8	8	9	8	1						8.4286		(1) No	(1) No	(1) No	(1) No
1149	37	3) >=35	4) Grad/professional school	(1) Male	2) 40-49	(1) Married or living in a marriage-like relationship	White	1	9	10 - As good as it can be	10 - As good as it can be	10 - As good as it can be	10 - As good as it can be	10 - As good as it can be	2	1	1	10 - Highest level of support	1	0 - Constant concerns	8.0000	12.0000	(1) No	(1) No	(1) No	(1) No
1150	34	2) 30 to <35	4) Grad/professional school	(1) Male	4) 60+	(1) Married or living in a marriage-like relationship	White	1	8	8	8	8	7	8	8	3	7	9	8	9	7.0833	6.0000	(2) Yes	(1) No	(1) No	(1) No
1151	35	3) >=35				(1) Married or living in a marriage-like relationship			7	8	8	8	8	8	1	1	1	8	8	10 - No concerns	8.3333	17.0000	(1) No	(1) No	(1) No	(1) No
1152	35	3) >=35	4) Grad/professional school	(1) Male	4) 60+	(1) Married or living in a marriage-like relationship	White	1	8	9	9	9	9	8	1	6	2	8	9	9	8.2500	21.0000	(1) No	(1) No	(1) No
1153	40	3) >=35	4) Grad/professional school	(1) Male	3) 50-59	(1) Married or living in a marriage-like relationship	White	1	8	9	5	9	8	9	0 - No pain	0 - No pain	7	9	10 - No concerns	10 - No concerns	8.3333	32.0000	(1) No	(1) No	(1) No	(1) No
1154	36	3) >=35	2) Some college or voc/tech school or AA degree	(2) Female	4) 60+	(1) Married or living in a marriage-like relationship	White	1	10 - As good as it can be	10 - As good as it can be	9	10 - As good as it can be	10 - As good as it can be	10 - As good as it can be	5	5	8	10 - Highest level of support	10 - No concerns	10 - No concerns	8.4167	13.0000	(1) No	(1) No	(1) No
1155	36	3) >=35	4) Grad/professional school	(1) Male	3) 50-59	(1) Married or living in a marriage-like relationship	White	1	10 - As good as it can be	10 - As good as it can be	6	10 - As good as it can be	9	10 - As good as it can be	4	3	5	10 - Highest level of support	10 - No concerns	10 - No concerns	8.5833	8.0000	(1) No	(1) No	(1) No	(1) No
1156	38	3) >=35	4) Grad/professional school	(1) Male	2) 40-49	(1) Married or living in a marriage-like relationship	White	1	8	8	7	7	7	7	2	2	3	7	9	9	7.6667	13.0000	(2) Yes	(1) No	(1) No
1157	40	3) >=35	3) 4-year college degree	(1) Male	3) 50-59	(1) Married or living in a marriage-like relationship	White	1	9	10 - As good as it can be	10 - As good as it can be	10 - As good as it can be		9	0 - No pain	0 - No pain	0 - No fatigue	10 - Highest level of support	9	10 - No concerns	9.7273	5.0000	(1) No	(1) No	(1) No
1158	33	2) 30 to <35	3) 4-year college degree	(2) Female	1 <40 years	(1) Married or living in a marriage-like relationship	White	1	7	7	7	7	5	5	0 - No pain	0 - No pain	4	8	10 - No concerns	5	7.2500	23.0000	(1) No	(1) No	(1) No	(1) No
1159	33	2) 30 to <35	2) Some college or voc/tech school or AA degree	(1) Male	4) 60+	(1) Married or living in a marriage-like relationship	White	1	10 - As good as it can be	10 - As good as it can be	8	10 - As good as it can be	10 - As good as it can be	10 - As good as it can be	1						9.5714		(1) No	(1) No	(1) No
1160	29	1) <30	4) Grad/professional school	(1) Male	4) 60+	(1) Married or living in a marriage-like relationship	White	1	9	9	8	9	9	9	0 - No pain	0 - No pain	0 - No fatigue	10 - Highest level of support	8	9	9.1667	18.0000	(1) No	(1) No
1161	28	1) <30	3) 4-year college degree	(1) Male	3) 50-59	(2) divorced	White	1	9	9	9	9	9	6	0 - No pain	0 - No pain	2	8	8	5	8.3333	18.0000	(1) No	(1) No	(1) No	(1) No
1162	35	3) >=35	4) Grad/professional school	(2) Female	3) 50-59	(1) Married or living in a marriage-like relationship	White	1	8	7	7	6	7	8	2	2	1	5	6	6	7.0833	21.0000	(2) Yes	(2) Yes	(1) No	(1) No
1163	33	2) 30 to <35	1) HS/GED	(1) Male	3) 50-59	(1) Married or living in a marriage-like relationship	White	1	8	8	8	8	5	6	0 - No pain	0 - No pain	3	5	5	7	7.2500	14.0000	(1) No	(1) No	(1) No
1164	32	2) 30 to <35	3) 4-year college degree	(1) Male	4) 60+	(1) Married or living in a marriage-like relationship	White	1	8	10 - As good as it can be	8	10 - As good as it can be	10 - As good as it can be	10 - As good as it can be	5	2	2	8	10 - No concerns	10 - No concerns	8.7500	15.0000	(1) No	(1) No	(1) No
1165	39	3) >=35	4) Grad/professional school	(1) Male	4) 60+	(1) Married or living in a marriage-like relationship	White	1	10 - As good as it can be	10 - As good as it can be	9	10 - As good as it can be	9	10 - As good as it can be	2	2	1	7	8	10 - No concerns	9.0000	14.0000	(1) No	(1) No	(1) No
1166	34	2) 30 to <35	1) HS/GED	(1) Male	4) 60+	(1) Married or living in a marriage-like relationship	White	1	10 - As good as it can be	10 - As good as it can be	10 - As good as it can be	10 - As good as it can be	10 - As good as it can be	10 - As good as it can be	2	2	3	10 - Highest level of support	10 - No concerns	10 - No concerns	9.4167	11.0000	(1) No	(1) No	(1) No	(1) No
1167	39	3) >=35	3) 4-year college degree	(2) Female	1 <40 years	(5) Never married	White	1	8	8	8	8	6	6	0 - No pain	0 - No pain	4	6	6	5	7.2500	13.0000	(1) No	(1) No	(1) No	(1) No
1168	30	2) 30 to <35	4) Grad/professional school	(1) Male	3) 50-59	(1) Married or living in a marriage-like relationship	White	1	7	7	7	7	9	9	2	2	7	10 - Highest level of support	2	2	6.5833	23.0000	(2) Yes	(1) No	(1) No	(1) No
1169	33	2) 30 to <35	4) Grad/professional school	(1) Male	4) 60+	(1) Married or living in a marriage-like relationship	White	1	9	9	7	9	9	9	0 - No pain	0 - No pain	5	10 - Highest level of support	8	10 - No concerns	8.7500	19.0000	(1) No	(1) No	(1) No	(1) No
1170	33	2) 30 to <35	3) 4-year college degree	(1) Male	3) 50-59	(1) Married or living in a marriage-like relationship	White	1	10 - As good as it can be	10 - As good as it can be	9	10 - As good as it can be	9	10 - As good as it can be	0 - No pain	0 - No pain	3	10 - Highest level of support	9	10 - No concerns	9.5000	18.0000	(1) No	(1) No	(1) No
1171	39	3) >=35	4) Grad/professional school	(1) Male	2) 40-49	(1) Married or living in a marriage-like relationship	White	1	9	9	8	9	8	9	1	0 - No pain	0 - No fatigue	10 - Highest level of support	10 - No concerns	10 - No concerns	9.2500	11.0000	(1) No	(1) No	(1) No	(2) Yes
1172	33	2) 30 to <35	4) Grad/professional school	(1) Male	4) 60+	(3) Widowed	White	1	8	8	8	6	8	8	1	3	1	5	1	5	6.8333	32.0000	(3) Dont know	(1) No	(1) No	(1) No
1173	33	2) 30 to <35	4) Grad/professional school	(1) Male	4) 60+	(3) Widowed	White	1	8	8	8	6	8	8	1	3	1	5	1	5	6.8333	32.0000	(3) Dont know	(1) No	(1) No	(1) No
1174	31	2) 30 to <35	4) Grad/professional school	(1) Male	4) 60+	(1) Married or living in a marriage-like relationship	White	1	7	8	7	8	10 - As good as it can be	9	6	3	5	4	7	0 - Constant concerns	6.3333	22.0000	(2) Yes	(1) No	(3) Dont know	(3) Dont know
1175	33	2) 30 to <35	3) 4-year college degree	(1) Male	3) 50-59	(1) Married or living in a marriage-like relationship	White	1	7	7	5	7	8	6	6	5	6	7	8	8	6.3333	30.0000	(2) Yes	(1) No	(1) No
1176	30	2) 30 to <35	4) Grad/professional school	(1) Male	4) 60+	(1) Married or living in a marriage-like relationship	White	1	9	9	6	8	8	9	0 - No pain	0 - No pain	2	8	9	9	8.5833	25.0000	(1) No	(1) No	(1) No
1177	37	3) >=35	3) 4-year college degree	(1) Male	4) 60+	(1) Married or living in a marriage-like relationship	White	1	9	9	9	9	9	9	10 - Constant pain	2	1	10 - Highest level of support	10 - No concerns	10 - No concerns	8.4167	21.0000	(1) No	(3) Dont know	(1) No
1178	34	2) 30 to <35	4) Grad/professional school	(1) Male	4) 60+	(1) Married or living in a marriage-like relationship	White	1	9	9	9	9	8	9	0 - No pain	0 - No pain	1	10 - Highest level of support	8	7	8.9167	16.0000	(1) No	(2) Yes	(1) No
1179	25	1) <30		(1) Male	3) 50-59	(1) Married or living in a marriage-like relationship	White	1	6	6	4	5	8	7	1	1	4	8	2	7	6.4167	32.0000	(2) Yes	(2) Yes	(1) No
1180	31	2) 30 to <35	4) Grad/professional school	(1) Male	2) 40-49	(1) Married or living in a marriage-like relationship	White	1	7	9	8	7	8	9	0 - No pain	0 - No pain	2	8	10 - No concerns	1	7.9167	7.0000	(1) No	(1) No	(1) No	(1) No
1181	33	2) 30 to <35	3) 4-year college degree	(1) Male	2) 40-49	(1) Married or living in a marriage-like relationship	White	1	9	9	8	9	9	9	3	3	4	9	9	9	8.3333	15.0000	(1) No	(1) No	(1) No
1182	29	1) <30	3) 4-year college degree	(1) Male	3) 50-59	(1) Married or living in a marriage-like relationship	White	1	8	8	7	8	8	8	1	1	5	7	8	8	7.7500	23.0000	(1) No	(1) No	(1) No
1183	40	3) >=35	3) 4-year college degree	(1) Male	4) 60+	(1) Married or living in a marriage-like relationship	White	1	9	10 - As good as it can be	8	9	9	10 - As good as it can be		1	2	10 - Highest level of support	10 - No concerns	10 - No concerns	9.2727	3.0000	(1) No	(1) No	(1) No
1184	33	2) 30 to <35	3) 4-year college degree	(1) Male	3) 50-59	(1) Married or living in a marriage-like relationship	White	1	8	9	8	9	8	5	1	1	2	8	9	7	8.0833	12.0000	(1) No	(1) No	(1) No	(1) No
1185	39	3) >=35	2) Some college or voc/tech school or AA degree	(2) Female	2) 40-49	(1) Married or living in a marriage-like relationship	White	1	8	9	7	9	8	9	0 - No pain	0 - No pain	6	10 - Highest level of support	10 - No concerns	10 - No concerns	8.6667	16.0000	(1) No	(1) No	(1) No	(1) No
1186	33	2) 30 to <35	3) 4-year college degree	(2) Female	3) 50-59	(1) Married or living in a marriage-like relationship	White	1	10 - As good as it can be	10 - As good as it can be	10 - As good as it can be	10 - As good as it can be	10 - As good as it can be	10 - As good as it can be	0 - No pain	0 - No pain	2	10 - Highest level of support	10 - No concerns	10 - No concerns	9.8333	10.7692	(1) No	(1) No	(1) No
1187	33	2) 30 to <35	4) Grad/professional school	(2) Female	2) 40-49	(1) Married or living in a marriage-like relationship	White	1	8	8	7	8	8	8	0 - No pain	0 - No pain	4	8	2	2	7.0833	23.0000	(1) No	(1) No	(1) No
1188	25	1) <30	4) Grad/professional school	(1) Male	4) 60+	(1) Married or living in a marriage-like relationship	White	1	8	8	8	8	7	8	0 - No pain	1	1	9	10 - No concerns	10 - No concerns	8.6667	20.0000	(1) No	(1) No	(1) No	(1) No
1189	32	2) 30 to <35	3) 4-year college degree	(1) Male	2) 40-49	(1) Married or living in a marriage-like relationship	White	1	9	8	9	8	9	8	1	1	1	3	8	7	8.0000	24.0000	(1) No	(1) No	(1) No
1190	38	3) >=35	3) 4-year college degree	(1) Male	2) 40-49	(1) Married or living in a marriage-like relationship	White	1	9	9	8	10 - As good as it can be	8	8	1	3	1	7	2	1	7.2500	9.6923	(1) No	(1) No	(1) No	(1) No
1191	37	3) >=35	3) 4-year college degree	(1) Male	3) 50-59	(1) Married or living in a marriage-like relationship	Hispanic	0	9	9	9	8	7	9		0 - No pain	1	9	5	10 - No concerns	8.5455	14.0000	(1) No	(1) No	(1) No	(1) No
1192	37	3) >=35	4) Grad/professional school	(1) Male	4) 60+	(1) Married or living in a marriage-like relationship	White	1	9	9	8	8	9	9	7	2	3	9	0 - Constant concerns	8	7.2500	32.3077	(1) No	(1) No	(1) No	(1) No
1193	38	3) >=35	4) Grad/professional school	(1) Male	3) 50-59	(1) Married or living in a marriage-like relationship	White	1	8	9	7	9	10 - As good as it can be	10 - As good as it can be	7	6	3	10 - Highest level of support	8	10 - No concerns	7.9167	20.0000	(1) No	(1) No	(1) No	(1) No
1194	34	2) 30 to <35	2) Some college or voc/tech school or AA degree	(1) Male	3) 50-59	(1) Married or living in a marriage-like relationship	White	1	8	9	8	9	8	8	2	1	1	7	2	4	7.4167	26.9231	(1) No	(1) No	(1) No
1195	33	2) 30 to <35	2) Some college or voc/tech school or AA degree	(1) Male	3) 50-59	(1) Married or living in a marriage-like relationship	White	1	9	10 - As good as it can be	6	10 - As good as it can be	8	8	1	1	1	7	10 - No concerns	10 - No concerns	8.7500	15.0000	(1) No	(1) No	(1) No	(1) No
1196	39	3) >=35	2) Some college or voc/tech school or AA degree	(1) Male	3) 50-59	(1) Married or living in a marriage-like relationship	White	1	9	9	7	9	9	9	0 - No pain	0 - No pain	3	10 - Highest level of support	3	0 - Constant concerns	7.6667	10.0000	(1) No	(1) No	(1) No	(1) No
1197	28	1) <30	3) 4-year college degree	(1) Male	2) 40-49	(1) Married or living in a marriage-like relationship	White	1	6	6	6	6	4	5	1	1	7	6	7	9	6.3333	33.0000	(1) No	(1) No	(1) No	(1) No
1198	35	3) >=35	4) Grad/professional school	(1) Male	4) 60+	(1) Married or living in a marriage-like relationship	White	1	9	9	9	9	9	10 - As good as it can be	9	6	7	10 - Highest level of support	10 - No concerns	8	7.5833	9.0000	(1) No	(1) No	(1) No
1199	33	2) 30 to <35	3) 4-year college degree	(1) Male	3) 50-59	(1) Married or living in a marriage-like relationship	White	1	10 - As good as it can be	10 - As good as it can be	7	8	4	8	10 - Constant pain	4	7	10 - Highest level of support	7	10 - No concerns	6.9167	21.0000	(1) No	(1) No	(1) No
1200	26	1) <30	3) 4-year college degree	(1) Male	3) 50-59	(1) Married or living in a marriage-like relationship	White	1	9	8	8	7	9	7	2	0 - No pain	1	7	7	2	7.5833	24.0000	(1) No	(1) No	(1) No	(1) No
1201	30	2) 30 to <35	4) Grad/professional school	(2) Female	3) 50-59	(1) Married or living in a marriage-like relationship	White	1	8	7	7	8	6	5	1	1	3	8	10 - No concerns	10 - No concerns	7.8333	18.0000	(1) No	(1) No	(1) No
1202	35	3) >=35	2) Some college or voc/tech school or AA degree	(1) Male	2) 40-49	(1) Married or living in a marriage-like relationship	White	1	9	9	7	8	9	8	0 - No pain	0 - No pain	3	6	7	9	8.2500	19.0000	(1) No	(1) No	(1) No
1203	37	3) >=35	4) Grad/professional school	(1) Male	2) 40-49	(1) Married or living in a marriage-like relationship	White	1	8	8	8	8	8	7	0 - No pain	0 - No pain	3	10 - Highest level of support	8	5	8.0833	13.0000	(1) No	(1) No	(1) No
1204	33	2) 30 to <35	4) Grad/professional school	(1) Male	4) 60+	(1) Married or living in a marriage-like relationship	White	1	9	9	8	8	8	9	4	3	3	10 - Highest level of support	3	8	7.6667	12.0000	(1) No	(1) No	(1) No	(1) No
1205	33	2) 30 to <35	4) Grad/professional school	(1) Male	4) 60+	(1) Married or living in a marriage-like relationship	White	1	9	9	8	8	9	8	2	2	2	9	8	9	8.4167	18.0000	(1) No	(2) Yes	(2) Yes	(1) No
1206	33	2) 30 to <35	2) Some college or voc/tech school or AA degree	(1) Male	3) 50-59	(1) Married or living in a marriage-like relationship	White	1	9	8	7	9	8	8	4	4	4	9	10 - No concerns	10 - No concerns	8.0000	14.0000	(1) No	(1) No	(1) No
1207	18	1) <30	3) 4-year college degree	(2) Female	3) 50-59	(1) Married or living in a marriage-like relationship	White	1	7	6	7	6	7	9	7	6	7	10 - Highest level of support	7	10 - No concerns	6.5833	30.0000	(2) Yes	(2) Yes	(1) No
1208	37	3) >=35	1) HS/GED	(1) Male	3) 50-59	(1) Married or living in a marriage-like relationship	White	1	10 - As good as it can be	9	7	10 - As good as it can be	10 - As good as it can be	8	7	6	8	10 - Highest level of support	0 - Constant concerns	4	6.4167	18.0000	(1) No	(1) No	(1) No	(1) No
1209	12	1) <30	3) 4-year college degree	(2) Female	2) 40-49	(1) Married or living in a marriage-like relationship	White	1	9	8	3	3	9	6	3	3	2	7	8	6	6.7500	35.0000	(2) Yes	(3) Dont know	(3) Dont know
1210	38	3) >=35	3) 4-year college degree	(1) Male	2) 40-49	(1) Married or living in a marriage-like relationship	White	1	8	9	7	7	8	9	1	1	2	10 - Highest level of support	4	9	8.0833	13.0000	(1) No	(1) No	(1) No	(1) No
1211	40	3) >=35	4) Grad/professional school	(1) Male	3) 50-59	(1) Married or living in a marriage-like relationship	White	1	9	9	8	9	8	7	9	1	5	9	9	9	7.6667	10.0000	(1) No	(1) No	(1) No	(1) No
1212	28	1) <30				(1) Married or living in a marriage-like relationship			8	8	7	7	8	6	2	2	6	8	6	9	7.2500	23.0000
1213	28	1) <30	4) Grad/professional school	(1) Male	2) 40-49	(1) Married or living in a marriage-like relationship	White	1	8	8	8	8	8	8	1	1	1	9	7	7	8.1667	18.0000	(1) No	(1) No	(1) No	(1) No
1214	39	3) >=35	4) Grad/professional school	(1) Male	3) 50-59	(1) Married or living in a marriage-like relationship	White	1	9	9	7	8	10 - As good as it can be	9	0 - No pain	0 - No pain	6	8	8	10 - No concerns	8.5000	16.0000	(1) No	(1) No	(1) No	(1) No
1215	37	3) >=35	3) 4-year college degree	(1) Male	2) 40-49	(1) Married or living in a marriage-like relationship	White	1	10 - As good as it can be	10 - As good as it can be	8	10 - As good as it can be	10 - As good as it can be	9	2	2	2	10 - Highest level of support	2	0 - Constant concerns	7.7500	7.5385	(1) No	(1) No	(1) No	(1) No
1216	39	3) >=35	4) Grad/professional school	(1) Male	3) 50-59	(1) Married or living in a marriage-like relationship	White	1	9	9	9	9	5	7	1	1	1	9	9	8	8.4167	9.0000	(1) No	(1) No	(1) No	(1) No
1217	26	1) <30	4) Grad/professional school	(1) Male	2) 40-49	(1) Married or living in a marriage-like relationship	White	1	8	6	7	6	7	7		0 - No pain	1	7	4	9	7.2727	37.0000	(1) No	(1) No	(1) No
1218	39	3) >=35	4) Grad/professional school	(1) Male	3) 50-59	(4) Separated	White	1	8	8	7	8	8	6	2	2	6	8	8	9	7.5000	16.0000	(2) Yes	(2) Yes	(1) No	(1) No
1219	38	3) >=35	4) Grad/professional school	(1) Male	3) 50-59	(5) Never married	White	1	8	8	6	8	8	8	0 - No pain	0 - No pain	0 - No fatigue	10 - Highest level of support	10 - No concerns	10 - No concerns	8.8333	8.0000	(1) No	(1) No	(1) No	(1) No
1220	28	1) <30	4) Grad/professional school	(1) Male	4) 60+		White	1	9	9	7	9	8	9	7	5	3	9	2	5	6.8333	15.1667	(1) No	(1) No	(1) No	(1) No
1221	23	1) <30	3) 4-year college degree	(1) Male	4) 60+	(1) Married or living in a marriage-like relationship	White	1	5	7	4	6	6	7	5	4	7	5	7	3	5.3333	30.0000	(2) Yes	(2) Yes	(1) No
1222	38	3) >=35	4) Grad/professional school	(1) Male	4) 60+	(1) Married or living in a marriage-like relationship	White	1	9	10 - As good as it can be	10 - As good as it can be	10 - As good as it can be	9	10 - As good as it can be	1	1	0 - No fatigue	8	0 - Constant concerns	0 - Constant concerns	7.8333	6.0000	(1) No	(1) No	(1) No	(1) No
1223	33	2) 30 to <35	3) 4-year college degree	(2) Female	4) 60+	(1) Married or living in a marriage-like relationship	White	1	9	10 - As good as it can be	9	10 - As good as it can be	10 - As good as it can be	10 - As good as it can be	0 - No pain	0 - No pain	2	10 - Highest level of support	9		9.5455	9.0000	(1) No	(1) No	(1) No
1224	29	1) <30	4) Grad/professional school	(2) Female	4) 60+	(5) Never married	White	1	9	9	6	8	8	8	3	3	4	7		10 - No concerns	7.7273	26.0000	(1) No	(1) No	(1) No
1225	36	3) >=35	4) Grad/professional school	(1) Male	4) 60+	(1) Married or living in a marriage-like relationship	White	1	9	10 - As good as it can be	8	10 - As good as it can be	8	10 - As good as it can be	3	2	2	9	8	10 - No concerns	8.7500	9.0000	(1) No	(1) No	(1) No
1226	38	3) >=35	4) Grad/professional school	(2) Female	4) 60+	(1) Married or living in a marriage-like relationship	White	1	10 - As good as it can be	10 - As good as it can be	6	10 - As good as it can be	10 - As good as it can be	10 - As good as it can be	0 - No pain	0 - No pain	2	10 - Highest level of support	10 - No concerns	10 - No concerns	9.5000	9.0000	(1) No	(1) No	(1) No
1227	33	2) 30 to <35	2) Some college or voc/tech school or AA degree	(1) Male	4) 60+	(2) divorced	White	1	8	9	8	8	8	5	1	1	1	8	8	8	8.0833	14.0000	(1) No	(1) No	(1) No	(1) No
1228	35	3) >=35	4) Grad/professional school	(1) Male	4) 60+	(1) Married or living in a marriage-like relationship	White	1	9	9	7	8	8	8	2	1	0 - No fatigue	9		10 - No concerns	8.6364	11.0000	(1) No	(1) No	(1) No
1229	35	3) >=35	4) Grad/professional school	(1) Male	4) 60+	(1) Married or living in a marriage-like relationship	White	1	9	9	8	9	9	10 - As good as it can be	7	2	7	10 - Highest level of support	3	2	6.9167	17.0000	(1) No	(1) No	(1) No
1230	34	2) 30 to <35	4) Grad/professional school	(1) Male	2) 40-49	(1) Married or living in a marriage-like relationship	White	1	8	8	8	8	7	5	2	2	5	4	7	9	7.0833	19.0000	(1) No	(1) No	(1) No	(1) No
1231	30	2) 30 to <35	4) Grad/professional school	(1) Male	2) 40-49	(1) Married or living in a marriage-like relationship	White	1	9	9	9	9	9	9	0 - No pain	0 - No pain	0 - No fatigue	9	9	9	9.2500	11.0000	(1) No	(1) No	(1) No
1232	36	3) >=35	3) 4-year college degree	(1) Male	2) 40-49	(1) Married or living in a marriage-like relationship	White	1	9	7	8	7	8	7	0 - No pain	2	6	7	10 - No concerns	10 - No concerns	7.9167	22.0000	(1) No	(1) No	(1) No	(1) No
1233	35	3) >=35	4) Grad/professional school	(1) Male	4) 60+	(1) Married or living in a marriage-like relationship	White	1	9	9	8	9	8	7	0 - No pain	0 - No pain	2	9	10 - No concerns	10 - No concerns	8.9167	10.0000	(1) No	(1) No	(1) No
1234	24	1) <30	3) 4-year college degree	(1) Male	1 <40 years	(1) Married or living in a marriage-like relationship	White	1	9	9	9	9	9	6	1	0 - No pain	3	8	5	8	8.1667	24.0000	(1) No	(1) No	(1) No
1235	22	1) <30	3) 4-year college degree	(2) Female	3) 50-59	(1) Married or living in a marriage-like relationship	White	1	9	9	9	9	8	8	0 - No pain	1	2	7	7	7	8.3333	33.3846	(2) Yes	(3) Dont know	(1) No	(1) No
1236	26	1) <30	3) 4-year college degree	(1) Male	3) 50-59	(1) Married or living in a marriage-like relationship	Asian	0	8	9	8	8	7	7	2	2	3	7	7	7	7.5833	22.0000	(1) No	(1) No	(1) No
1237	29	1) <30	2) Some college or voc/tech school or AA degree	(2) Female	2) 40-49	(1) Married or living in a marriage-like relationship	White	1	7	8	6	7	7	9	1	0 - No pain	2	8	1	1	6.7500	27.0000	(1) No	(1) No	(1) No
1238	26	1) <30	4) Grad/professional school	(1) Male	3) 50-59	(1) Married or living in a marriage-like relationship	White	1	9	9	9	9	9	9	2	1	3	8	8	9	8.5833	20.4615	(1) No	(1) No	(1) No	(1) No
1239	39	3) >=35	4) Grad/professional school	(1) Male	4) 60+	(1) Married or living in a marriage-like relationship	White	1	9	9	8	9	9	9	0 - No pain	0 - No pain	1	9	9	9	9.0833	9.0000	(1) No	(1) No	(1) No	(1) No
1240	40	3) >=35	4) Grad/professional school	(1) Male	4) 60+	(1) Married or living in a marriage-like relationship	White	1	10 - As good as it can be	9	9	9	8	0 - As bad as it can be	1	1	1	9	10 - No concerns	5	8.0000	16.0000	(1) No	(1) No	(1) No
1241	29	1) <30	4) Grad/professional school	(2) Female	4) 60+	(1) Married or living in a marriage-like relationship	White	1	8	7	6	8	3	5	7	4	7	8	8	5	5.8333	29.0000	(1) No	(1) No	(1) No
1242	32	2) 30 to <35	4) Grad/professional school	(1) Male	4) 60+	(1) Married or living in a marriage-like relationship	White	1	8	10 - As good as it can be	9	8	6	9	2	1	0 - No fatigue	9	9	9	8.6667	19.0000	(1) No	(1) No	(1) No
1243	40	3) >=35	3) 4-year college degree	(1) Male	3) 50-59	(1) Married or living in a marriage-like relationship	White	1	9	10 - As good as it can be	8	10 - As good as it can be	10 - As good as it can be	10 - As good as it can be	3	1	2	10 - Highest level of support	10 - No concerns	10 - No concerns	9.2500	9.0000	(1) No	(1) No	(1) No	(1) No
1244	29	1) <30	4) Grad/professional school	(1) Male	3) 50-59	(1) Married or living in a marriage-like relationship	White	1	7	7	7	7	6	6	1	0 - No pain	3	6		5	7.0000	23.0000	(1) No	(1) No	(1) No
1245	32	2) 30 to <35	2) Some college or voc/tech school or AA degree	(1) Male	2) 40-49	(1) Married or living in a marriage-like relationship	White	1	6	6	5	6	6	6	7	5	8	9	7	2	5.2500	29.0000	(2) Yes	(3) Dont know	(1) No	(1) No
1246	35	3) >=35	3) 4-year college degree	(1) Male	3) 50-59	(1) Married or living in a marriage-like relationship	White	1	8	8	9	7	6	8	2	2	1	6	9	9	7.9167	19.0000	(1) No	(1) No	(1) No
1247	28	1) <30	4) Grad/professional school	(1) Male	4) 60+	(1) Married or living in a marriage-like relationship	White	1	7	7	7	7	6	7	1	1	2	8	7	10 - No concerns	7.6667	16.0000	(1) No	(1) No	(1) No
1248	33	2) 30 to <35		(1) Male	4) 60+	(1) Married or living in a marriage-like relationship	White	1	9	10 - As good as it can be	10 - As good as it can be	10 - As good as it can be	9	10 - As good as it can be	9	0 - No pain	1	3	9	6	8.0000	14.0000	(1) No	(2) Yes	(1) No
1249	35	3) >=35	3) 4-year college degree	(1) Male	4) 60+	(2) divorced	White	1	8	8	7	8	9	9	2	2	2	9	7	9	8.1667	12.0000	(1) No	(2) Yes	(1) No	(1) No
1250	32	2) 30 to <35	4) Grad/professional school	(1) Male	3) 50-59	(1) Married or living in a marriage-like relationship	White	1	8	9	7	8	8	10 - As good as it can be	0 - No pain	0 - No pain	1	10 - Highest level of support	5	8	8.5000	16.0000	(1) No	(1) No	(1) No
1251	38	3) >=35	4) Grad/professional school	(1) Male	2) 40-49	(1) Married or living in a marriage-like relationship	White	1	9	8	9	9	8	9	7	2	3	9	9	9	8.0833	18.0000	(1) No	(1) No	(1) No
1252	29	1) <30	2) Some college or voc/tech school or AA degree	(1) Male	4) 60+	(3) Widowed	White	1	10 - As good as it can be	9	9	7	8	5	8	1	3	3	9	9	7.2500	32.0000	(2) Yes	(2) Yes	(1) No
1253	26	1) <30	4) Grad/professional school	(1) Male	4) 60+	(1) Married or living in a marriage-like relationship	White	1	8	9	7	9	7	8	5						7.5714		(1) No	(1) No	(1) No
1254	30	2) 30 to <35	1) HS/GED	(1) Male	4) 60+	(1) Married or living in a marriage-like relationship	White	1	8	8	7	8	7	8	2	2	3	9	5	5	7.3333	14.0000	(1) No	(1) No	(1) No
1255	35	3) >=35	4) Grad/professional school	(1) Male	4) 60+	(1) Married or living in a marriage-like relationship	White	1	9	9	7	9	9	8	2	1	2	8	8	9	8.4167	13.0000	(1) No	(1) No	(1) No	(1) No
1256	37	3) >=35	3) 4-year college degree	(2) Female	3) 50-59	(1) Married or living in a marriage-like relationship	White	1	10 - As good as it can be	9	9	9	9	9	0 - No pain	0 - No pain	2	7	9	9	9.0000	9.0000	(1) No	(1) No	(1) No	(1) No
1257	30	2) 30 to <35	3) 4-year college degree	(1) Male	2) 40-49	(1) Married or living in a marriage-like relationship	White	1	8	7	8	7	6	7	1	1	4	8	10 - No concerns	10 - No concerns	7.9167	26.0000	(1) No	(1) No	(1) No
1258	29	1) <30	4) Grad/professional school	(1) Male	2) 40-49	(1) Married or living in a marriage-like relationship	Asian	0	9	10 - As good as it can be	8	10 - As good as it can be	8	9	3						8.7143		(3) Dont know	(1) No	(1) No	(1) No
1259	39	3) >=35	3) 4-year college degree	(1) Male	3) 50-59	(1) Married or living in a marriage-like relationship	White	1	9	9	9	9	7	8	1	1	0 - No fatigue	8	7	10 - No concerns	8.6667	13.0000	(1) No	(1) No	(1) No	(1) No
1260	29	1) <30	4) Grad/professional school	(1) Male	3) 50-59	(1) Married or living in a marriage-like relationship	White	1	8	8	8	8	8	7	5	4	5	8	10 - No concerns	8	7.4167	18.0000	(1) No	(1) No	(1) No
1261	29	1) <30	4) Grad/professional school	(1) Male	3) 50-59	(1) Married or living in a marriage-like relationship	White	1	7	7	5	6	6	5	2	2	3	6	7	8	6.6667	23.0000	(1) No	(1) No	(1) No
1262	33	2) 30 to <35	4) Grad/professional school	(1) Male	4) 60+	(1) Married or living in a marriage-like relationship	White	1	8	8	8	8	8	8	3	3	1	8	9		8.0000	14.0000	(1) No	(1) No	(1) No	(1) No
1263	28	1) <30	3) 4-year college degree	(1) Male	2) 40-49	(1) Married or living in a marriage-like relationship	White	1	8	9	9	8	9	7	1	1	2	8	9	0 - Constant concerns	7.7500	13.0000	(2) Yes	(1) No	(1) No	(1) No
1264	27	1) <30	2) Some college or voc/tech school or AA degree	(1) Male	4) 60+	(2) divorced	White	1	8	8	6	7	8	9		3	4	4	4	2	6.2727	20.0000	(1) No	(1) No	(1) No
1265	38	3) >=35	4) Grad/professional school	(1) Male	4) 60+	(1) Married or living in a marriage-like relationship	White	1	9	10 - As good as it can be	9	10 - As good as it can be	10 - As good as it can be	10 - As good as it can be	2	3	1	10 - Highest level of support	10 - No concerns	10 - No concerns	9.3333	8.0000	(1) No	(1) No	(1) No	(1) No
1266	35	3) >=35	4) Grad/professional school	(1) Male	3) 50-59	(1) Married or living in a marriage-like relationship	White	1	8	8	8	8	8	8	5	4	2	5	8	10 - No concerns	7.5000	21.5385	(1) No	(1) No	(1) No	(1) No
1267	40	3) >=35	3) 4-year college degree	(2) Female	3) 50-59	(1) Married or living in a marriage-like relationship	White	1	8	8	8	9	6	8	4	3	6	7	9	9	7.4167	17.0000	(1) No	(1) No	(1) No	(1) No
1268	31	2) 30 to <35	4) Grad/professional school	(1) Male	3) 50-59	(1) Married or living in a marriage-like relationship	White	1	8	9	9	9	8	9	4	2	2	3	4	1	6.8333	21.0000	(1) No	(1) No	(1) No	(1) No
1269	40	3) >=35	4) Grad/professional school	(1) Male	2) 40-49	(1) Married or living in a marriage-like relationship	White	1	8	9	8	9	9	10 - As good as it can be	1	0 - No pain	7	8	7	9	8.2500	18.0000	(1) No	(1) No	(1) No	(1) No
1270	36	3) >=35	3) 4-year college degree	(2) Female	2) 40-49	(1) Married or living in a marriage-like relationship	White	1	9	8	5	8	8	8	0 - No pain	0 - No pain	1	9	9	9	8.5000	15.0000	(1) No	(1) No	(1) No
1271	21	1) <30	3) 4-year college degree	(1) Male	3) 50-59	(1) Married or living in a marriage-like relationship	White	1	8	7	7	7	6	7	1	3	5	8	8	9	7.3333	19.0000	(1) No	(1) No	(1) No	(1) No
1272	23	1) <30	4) Grad/professional school	(1) Male	4) 60+	(1) Married or living in a marriage-like relationship	White	1	3	3	4	1	6	3	9	6	9	10 - Highest level of support	7	9	4.3333	40.0000	(2) Yes	(2) Yes	(1) No
1273	36	3) >=35	3) 4-year college degree	(1) Male	4) 60+	(1) Married or living in a marriage-like relationship	White	1	7	8	8	8	7	7	3	1	10 - Constant tiredness	10 - Highest level of support	9	10 - No concerns	7.5000	17.0000	(1) No	(1) No	(1) No
1274	36	3) >=35	3) 4-year college degree	(1) Male	2) 40-49	(1) Married or living in a marriage-like relationship	White	1	8	8	7	8	9	9	3	0 - No pain	2	10 - Highest level of support	4	10 - No concerns	8.1667	21.0000	(1) No	(1) No	(1) No
1275	37	3) >=35	4) Grad/professional school	(1) Male	4) 60+	(1) Married or living in a marriage-like relationship	White	1	10 - As good as it can be	10 - As good as it can be	8	10 - As good as it can be	10 - As good as it can be	10 - As good as it can be	5	5	5	10 - Highest level of support	8	10 - No concerns	8.4167	21.0000	(1) No	(1) No	(1) No
1276	36	3) >=35	3) 4-year college degree	(1) Male	2) 40-49	(1) Married or living in a marriage-like relationship	White	1	9	9	7	9	7	9	1	1	3	6	6	3	7.5000	14.0000	(1) No	(1) No	(1) No
1277	31	2) 30 to <35	4) Grad/professional school	(2) Female	2) 40-49	(1) Married or living in a marriage-like relationship	White	1	7	7	5	7	7	4	5	6	7	10 - Highest level of support	8	8	6.2500	26.0000	(2) Yes	(2) Yes	(1) No	(2) Yes
1278	36	3) >=35	4) Grad/professional school	(1) Male	3) 50-59	(1) Married or living in a marriage-like relationship	White	1	8	9	7	7	8	9	2	1	3	7	10 - No concerns	10 - No concerns	8.2500	12.0000	(1) No	(1) No	(1) No
1279	30	2) 30 to <35	4) Grad/professional school	(1) Male	2) 40-49	(1) Married or living in a marriage-like relationship	White	1	7	8	4	8	9	6	5	3	4	7	9	6	6.8333	31.0000	(1) No	(1) No	(1) No
1280	40	3) >=35	3) 4-year college degree	(1) Male	4) 60+	(1) Married or living in a marriage-like relationship	White	1	8	10 - As good as it can be	8	10 - As good as it can be	10 - As good as it can be	8	3	2	2	10 - Highest level of support	10 - No concerns	10 - No concerns	8.9167	3.0000	(1) No	(1) No	(1) No
1281	35	3) >=35	3) 4-year college degree	(1) Male	4) 60+	(2) divorced	Other/Multiple	0	7	8	6	8	5	5	2	3	8	9	9	9	6.9167	16.0000	(1) No	(1) No	(1) No
1282	37	3) >=35	4) Grad/professional school	(1) Male	4) 60+	(1) Married or living in a marriage-like relationship	White	1	10 - As good as it can be	10 - As good as it can be	9	10 - As good as it can be	9	10 - As good as it can be	1	1	0 - No fatigue	10 - Highest level of support	10 - No concerns	10 - No concerns	9.6667	6.0000	(1) No	(1) No	(1) No	(1) No
1283	32	2) 30 to <35	3) 4-year college degree	(2) Female	4) 60+	(1) Married or living in a marriage-like relationship	White	1	9	9	9	9	9	9	1	0 - No pain	2	8	9	9	8.9167	26.0000	(1) No	(1) No	(1) No
1284	36	3) >=35	4) Grad/professional school	(1) Male	4) 60+	(1) Married or living in a marriage-like relationship	White	1	9	10 - As good as it can be	9	9	9	9	5	5	1	10 - Highest level of support	5	7	8.0000	19.0000	(1) No	(1) No	(1) No
1285	28	1) <30	4) Grad/professional school	(1) Male	1 <40 years	(1) Married or living in a marriage-like relationship	White	1	9	9	7	10 - As good as it can be	9	6	0 - No pain	0 - No pain	1	9	9	10 - No concerns	8.9167	13.0000	(1) No	(1) No	(1) No
1286	24	1) <30	3) 4-year college degree	(1) Male	3) 50-59	(1) Married or living in a marriage-like relationship	White	1	9	8	8	7	8	6	1	2	2	8	8	8	7.9167	24.0000	(1) No	(1) No	(1) No
1287	36	3) >=35	3) 4-year college degree	(1) Male	1 <40 years	(1) Married or living in a marriage-like relationship	White	1	9	9	10 - As good as it can be	9	7	6	0 - No pain	0 - No pain	1	10 - Highest level of support	9	7	8.7500	19.0000	(1) No	(1) No	(1) No
1288	32	2) 30 to <35	4) Grad/professional school	(1) Male	3) 50-59	(1) Married or living in a marriage-like relationship	White	1	8	8	6	8	7	7	6	4	2	9	8	10 - No concerns	7.4167	19.0000	(1) No	(1) No	(1) No
1289	31	2) 30 to <35	3) 4-year college degree	(1) Male	3) 50-59	(1) Married or living in a marriage-like relationship	Black or African American	0	9	10 - As good as it can be	7	10 - As good as it can be	9	8	6	8	6	9	8	8	7.3333	21.0000	(1) No	(1) No	(1) No
1290	32	2) 30 to <35	3) 4-year college degree	(1) Male	3) 50-59	(1) Married or living in a marriage-like relationship	White	1	8	8	8	8	7	6	2	3	3	3	10 - No concerns	8	7.3333	19.0000	(1) No	(1) No	(1) No
1291	31	2) 30 to <35	3) 4-year college degree	(1) Male	4) 60+	(1) Married or living in a marriage-like relationship	White	1	8	8	9	8	9	8	0 - No pain	0 - No pain	1	7	9	9	8.6667	15.0000	(1) No	(1) No	(1) No
1292	27	1) <30	4) Grad/professional school	(1) Male	3) 50-59	(1) Married or living in a marriage-like relationship	White	1	8	8	6	8	8	8	3	3	2	8	7	7	7.5000	13.0000	(1) No	(1) No	(1) No
1293	40	3) >=35	4) Grad/professional school	(1) Male	2) 40-49	(1) Married or living in a marriage-like relationship	White	1	10 - As good as it can be	10 - As good as it can be	8	8	8	8	0 - No pain	0 - No pain	0 - No fatigue	8	8	10 - No concerns	9.0000	9.0000	(1) No	(1) No	(1) No
1294	30	2) 30 to <35	3) 4-year college degree	(1) Male	2) 40-49	(1) Married or living in a marriage-like relationship	White	1	7	8	6	7	7		2	1	3	8	8	5	7.2727	27.0000	(1) No	(1) No	(2) Yes
1295	33	2) 30 to <35	4) Grad/professional school	(2) Female	3) 50-59	(1) Married or living in a marriage-like relationship	White	1	8	8	8	8	8	8	1	1	3	9	10 - No concerns	9	8.4167	35.0000	(1) No	(1) No	(1) No
1296	33	2) 30 to <35	4) Grad/professional school	(1) Male	3) 50-59	(1) Married or living in a marriage-like relationship	White	1	8	8	9	8	8	8	0 - No pain	0 - No pain	2	8	6	0 - Constant concerns	7.5833	19.0000	(1) No	(1) No	(1) No	(1) No
1297	31	2) 30 to <35	3) 4-year college degree	(1) Male	3) 50-59	(1) Married or living in a marriage-like relationship	White	1	6	7	5	6	4	8	8	6	4	6	3	8	5.4167	24.7692	(1) No	(2) Yes	(1) No
1298	29	1) <30	4) Grad/professional school	(1) Male	3) 50-59	(1) Married or living in a marriage-like relationship	White	1	9	9	8	8	8	8	1	1	3	8	7	7	8.0833	20.0000	(1) No	(1) No	(1) No
1299	36	3) >=35	2) Some college or voc/tech school or AA degree	(1) Male	4) 60+	(1) Married or living in a marriage-like relationship	White	1	8	8	7	7	7	7	1	1	2	8	7	6	7.5833	22.0000	(1) No	(1) No	(1) No
1300	32	2) 30 to <35	3) 4-year college degree	(1) Male	2) 40-49	(1) Married or living in a marriage-like relationship	White	1	7	9	7	7	7	8	5	8	3	9	7	8	6.9167	29.0000	(1) No	(1) No	(1) No
1301	32	2) 30 to <35	2) Some college or voc/tech school or AA degree	(1) Male	3) 50-59		White	1	9	9	6	7	7	9	4	3	2	9	9	10 - No concerns	8.0000	19.0000	(1) No	(1) No	(1) No
1302	35	3) >=35	3) 4-year college degree	(1) Male	3) 50-59		White	1	8	8	7	7	8	8	3	4	3	9	10 - No concerns	10 - No concerns	7.9167	16.0000	(1) No	(1) No	(1) No
1303	26	1) <30	3) 4-year college degree	(1) Male	3) 50-59	(1) Married or living in a marriage-like relationship	White	1	9	7	7	8	8	8	0 - No pain	0 - No pain	3	9	3	8	7.8333	24.0000	(1) No	(1) No	(1) No
1304	34	2) 30 to <35	4) Grad/professional school	(1) Male	3) 50-59	(1) Married or living in a marriage-like relationship	White	1	10 - As good as it can be	10 - As good as it can be	6	9	9	7	1	0 - No pain	5	9	10 - No concerns	10 - No concerns	8.6667	11.0000	(1) No	(1) No	(1) No
1305	33	2) 30 to <35	4) Grad/professional school	(2) Female	3) 50-59	(1) Married or living in a marriage-like relationship	White	1	7	7	4	8	6	8	10 - Constant pain	4	5	7	10 - No concerns	10 - No concerns	6.5000	16.0000	(1) No	(2) Yes	(1) No
1306	32	2) 30 to <35	3) 4-year college degree	(1) Male	4) 60+	(1) Married or living in a marriage-like relationship	White	1	10 - As good as it can be	10 - As good as it can be	10 - As good as it can be	10 - As good as it can be	8	10 - As good as it can be	2	2	2	9	8	9	9.0000	13.0000	(1) No	(1) No	(1) No	(1) No
1307	30	2) 30 to <35				(1) Married or living in a marriage-like relationship			8	9	7	8	8	7	6	7	9	8	8	3	6.1667	19.0000
1308	32	2) 30 to <35	3) 4-year college degree	(2) Female	4) 60+	(1) Married or living in a marriage-like relationship	White	1	9	9	9	9	8	9	0 - No pain	0 - No pain	3	8	10 - No concerns	10 - No concerns	9.0000	19.0000	(2) Yes	(2) Yes	(1) No	(1) No
1309	28	1) <30				(1) Married or living in a marriage-like relationship			8	8	8	8	6	9	2	2	3	7	7	7	7.5833	15.0000	(1) No	(1) No	(1) No	(1) No
1310	38	3) >=35	4) Grad/professional school	(1) Male	3) 50-59	(1) Married or living in a marriage-like relationship	White	1	6	7	8	8	8	8	1	0 - No pain	0 - No fatigue	8	10 - No concerns	10 - No concerns	8.5000	9.0000	(1) No	(1) No	(1) No
1311	32	2) 30 to <35	3) 4-year college degree	(1) Male	4) 60+	(1) Married or living in a marriage-like relationship	White	1	8	9	8	8	6	8	2	2	4	9	9	9	8.0000	15.0000	(1) No	(1) No	(1) No
1312	37	3) >=35	3) 4-year college degree	(1) Male	4) 60+	(1) Married or living in a marriage-like relationship	White	1	9	10 - As good as it can be	9	10 - As good as it can be	9	9	3	2	3	10 - Highest level of support	9	10 - No concerns	8.9167	14.0000	(1) No	(2) Yes	(1) No	(1) No
1313	31	2) 30 to <35	4) Grad/professional school	(1) Male	2) 40-49	(1) Married or living in a marriage-like relationship	White	1	7	7	6	6	8	9	3	3	2	7	3	6	6.7500	29.0000	(2) Yes	(1) No	(1) No
1314	38	3) >=35	1) HS/GED	(1) Male	2) 40-49	(5) Never married	White	1	7	9	7	6	4	7	5	5	7	8		9	6.3636	28.0000	(1) No	(1) No	(1) No
1315	26	1) <30	2) Some college or voc/tech school or AA degree	(2) Female	3) 50-59	(1) Married or living in a marriage-like relationship	White	1	7	7	6	7	6	8	7	7	7	9	9	4	6.0000	32.0000	(2) Yes	(1) No	(1) No
1316	32	2) 30 to <35	3) 4-year college degree	(1) Male	2) 40-49	(1) Married or living in a marriage-like relationship	White	1	8	8	7	8	7	8	4	5	7	8	5	8	6.7500	19.0000	(1) No	(1) No	(1) No
1317	35	3) >=35	3) 4-year college degree	(1) Male	2) 40-49	(1) Married or living in a marriage-like relationship	White	1	8	10 - As good as it can be	7	8	8	8	2	2	3	7	10 - No concerns	9	8.1667	14.0000	(1) No	(1) No	(1) No	(1) No
1318	40	3) >=35	4) Grad/professional school	(1) Male	4) 60+	(1) Married or living in a marriage-like relationship	White	1	9	9	9	9	9	9	0 - No pain	0 - No pain	0 - No fatigue	9	9	9	9.2500	9.0000	(1) No	(1) No	(1) No	(1) No
1319	31	2) 30 to <35	4) Grad/professional school	(1) Male	3) 50-59	(1) Married or living in a marriage-like relationship	White	1	9	9	9	9	9	9	1	3	1	9	9	9	8.8333	14.0000	(1) No	(1) No	(1) No
1320	38	3) >=35	4) Grad/professional school	(2) Female	4) 60+	(1) Married or living in a marriage-like relationship	White	1	10 - As good as it can be	10 - As good as it can be	10 - As good as it can be	10 - As good as it can be	10 - As good as it can be	10 - As good as it can be	1	1	2	10 - Highest level of support	10 - No concerns	10 - No concerns	9.6667	6.0000	(1) No	(1) No	(1) No	(1) No
1321	30	2) 30 to <35	4) Grad/professional school	(1) Male	3) 50-59	(1) Married or living in a marriage-like relationship	White	1	10 - As good as it can be	10 - As good as it can be	10 - As good as it can be	10 - As good as it can be	8	8	1	0 - No pain	1	10 - Highest level of support	0 - Constant concerns	0 - Constant concerns	7.8333	17.0000	(1) No	(1) No	(1) No	(1) No
1322	35	3) >=35	4) Grad/professional school	(2) Female	3) 50-59	(2) divorced	White	1	9	10 - As good as it can be	8	10 - As good as it can be	10 - As good as it can be	9	4	3	3	10 - Highest level of support	10 - No concerns	10 - No concerns	8.8333	10.0000	(1) No	(1) No	(1) No
1323	25	1) <30	3) 4-year college degree	(1) Male	2) 40-49	(1) Married or living in a marriage-like relationship	White	1	8	9	8	8	7	8	5	4	2	6	10 - No concerns	7	7.5000	18.0000	(1) No	(1) No	(1) No	(1) No
1324	37	3) >=35	3) 4-year college degree	(1) Male	2) 40-49	(1) Married or living in a marriage-like relationship	White	1	9	9	6	8	7	8	1	1	1	8	4	5	7.5833	22.0000	(1) No	(1) No	(1) No
1325	39	3) >=35	4) Grad/professional school	(2) Female	3) 50-59	(5) Never married	White	1	8	8	7	8	7	8	2	1	3	8	10 - No concerns	10 - No concerns	8.1667	16.0000	(1) No	(1) No	(1) No	(1) No
1326	35	3) >=35	3) 4-year college degree	(1) Male	2) 40-49	(2) divorced	White	1	8	9	6	8	7	8	5	4	4	8	8	10 - No concerns	7.4167	20.0000	(1) No	(1) No	(1) No
1327	32	2) 30 to <35	3) 4-year college degree	(1) Male	3) 50-59	(1) Married or living in a marriage-like relationship	White	1	9	9	9	9	9	8	2						8.7143		(1) No	(1) No	(1) No
1328	33	2) 30 to <35	4) Grad/professional school	(1) Male	2) 40-49	(1) Married or living in a marriage-like relationship	White	1	9	9	7	8	8	9	3	2	4	10 - Highest level of support	10 - No concerns	10 - No concerns	8.4167	20.0000	(1) No	(1) No	(1) No
1329	37	3) >=35	3) 4-year college degree	(2) Female	2) 40-49	(1) Married or living in a marriage-like relationship	White	1	8	8	8	8	8	7	0 - No pain	0 - No pain	0 - No fatigue	9	7	10 - No concerns	8.5833	22.0000	(1) No	(1) No	(1) No	(1) No
1330	29	1) <30	3) 4-year college degree	(1) Male	4) 60+	(1) Married or living in a marriage-like relationship	White	1	9	9	7	8	9	8	3	3	3	9	10 - No concerns	10 - No concerns	8.3333	15.0000	(1) No	(1) No	(1) No
1331	32	2) 30 to <35	3) 4-year college degree	(1) Male	2) 40-49	(1) Married or living in a marriage-like relationship	White	1	8	8	8	8	9	9	1	2	2	9	9	8	8.4167	15.0000	(1) No	(1) No	(1) No
1332	35	3) >=35	4) Grad/professional school	(1) Male	4) 60+	(1) Married or living in a marriage-like relationship	White	1	9	9	8	9	9	9	1	1	0 - No fatigue	9	10 - No concerns	10 - No concerns	9.1667	9.0000	(1) No	(1) No	(1) No
1333	37	3) >=35	4) Grad/professional school	(1) Male	4) 60+	(1) Married or living in a marriage-like relationship	White	1	8	10 - As good as it can be	8	10 - As good as it can be	10 - As good as it can be	7	6	3	0 - No fatigue	10 - Highest level of support	10 - No concerns	8	8.5000	8.0000	(1) No	(1) No	(1) No
1334	37	3) >=35	4) Grad/professional school	(1) Male	2) 40-49	(1) Married or living in a marriage-like relationship	American Indian or Alaska Native	0	10 - As good as it can be	10 - As good as it can be	8	9	8	8	7	2	2	7	10 - No concerns	10 - No concerns	8.2500	17.0000	(1) No	(1) No	(1) No
1335	26	1) <30	3) 4-year college degree	(1) Male	3) 50-59	(1) Married or living in a marriage-like relationship	White	1	5	5	5	5	2	3	3	3	3	4	3	10 - No concerns	5.2500	24.0000	(2) Yes	(2) Yes	(1) No	(3) Dont know
1336	37	3) >=35	4) Grad/professional school	(1) Male	3) 50-59	(1) Married or living in a marriage-like relationship	White	1	7	8	5	8	9	9	2	2	5	10 - Highest level of support	8	10 - No concerns	7.9167	11.0000	(1) No	(1) No	(1) No	(1) No
1337	27	1) <30	3) 4-year college degree	(1) Male	4) 60+	(1) Married or living in a marriage-like relationship	White	1		7	6	7	7	3	3	3	2	8	9	6	6.8182	16.0000	(1) No	(1) No	(1) No
1338	37	3) >=35	4) Grad/professional school	(1) Male	3) 50-59	(1) Married or living in a marriage-like relationship	White	1	9	8	6	8	8	9	3	2	3	6	5	10 - No concerns	7.5833	15.0000	(1) No	(1) No	(1) No
1339	39	3) >=35	3) 4-year college degree	(1) Male	1 <40 years	(1) Married or living in a marriage-like relationship	White	1	9	9	9	9	9	9	1	2	4	9	7	9	8.5000	13.0000	(1) No	(1) No	(1) No
1340	30	2) 30 to <35	3) 4-year college degree	(1) Male	3) 50-59	(1) Married or living in a marriage-like relationship	White	1	9	9	7	9	9	9	6	7	1	9	6	9	7.6667	15.0000	(1) No	(2) Yes	(1) No
1341	40	3) >=35	4) Grad/professional school	(1) Male	2) 40-49	(1) Married or living in a marriage-like relationship	White	1	9	9	7	8	8	8	1	1	4	10 - Highest level of support	10 - No concerns	10 - No concerns	8.5833	16.0000	(1) No	(1) No	(1) No
1342	39	3) >=35	4) Grad/professional school	(1) Male	2) 40-49	(1) Married or living in a marriage-like relationship	Hispanic	0	9	10 - As good as it can be	7	9	6	5	1	2	4	8	8	6	7.5833	20.0000	(1) No	(1) No	(1) No
1343	35	3) >=35	3) 4-year college degree	(1) Male	2) 40-49	(1) Married or living in a marriage-like relationship	White	1	8	8	6	7	7	7	3	1	2	3	7	9	7.1667	22.0000	(1) No		(1) No
1344	39	3) >=35	4) Grad/professional school	(1) Male	1 <40 years	(1) Married or living in a marriage-like relationship	Hispanic	0	8	8	5	9	7	9	1	1	2	10 - Highest level of support	9		8.2727	13.0000	(1) No	(1) No	(1) No
1345	38	3) >=35	4) Grad/professional school	(2) Female	2) 40-49	(1) Married or living in a marriage-like relationship	White	1	9	9	9	9	10 - As good as it can be	9	1	0 - No pain	1	10 - Highest level of support	8	10 - No concerns	9.2500	19.0000	(1) No	(1) No	(1) No
1346	25	1) <30	3) 4-year college degree	(1) Male	3) 50-59	(1) Married or living in a marriage-like relationship	White	1	9	8	7	8	4	4	1	1	2	8	10 - No concerns	10 - No concerns	7.8333	12.0000	(1) No	(1) No	(1) No
1347	30	2) 30 to <35	3) 4-year college degree	(1) Male	3) 50-59	(1) Married or living in a marriage-like relationship	White	1	7	7	5	7	7	7	7	5	5	7	10 - No concerns	7	6.4167	17.0000	(1) No	(1) No	(1) No	(1) No
1348	39	3) >=35	2) Some college or voc/tech school or AA degree	(1) Male	4) 60+	(1) Married or living in a marriage-like relationship	White	1	9	10 - As good as it can be	10 - As good as it can be	10 - As good as it can be	10 - As good as it can be	10 - As good as it can be	3	0 - No pain	0 - No fatigue	9	5	7	8.9167	21.0000	(1) No	(1) No	(1) No	(1) No
1349	36	3) >=35	4) Grad/professional school	(1) Male	3) 50-59	(1) Married or living in a marriage-like relationship	White	1	9	9	8	9	7	8	3	3	1	8	9	4	7.8333	11.0000	(1) No	(1) No	(1) No	(1) No
1350	38	3) >=35	4) Grad/professional school	(1) Male	2) 40-49	(1) Married or living in a marriage-like relationship	White	1	8	9	7	8	7	8	0 - No pain	0 - No pain	0 - No fatigue	7	10 - No concerns	10 - No concerns	8.6667	7.5385	(1) No	(1) No	(1) No
1351	31	2) 30 to <35	3) 4-year college degree	(1) Male	4) 60+	(1) Married or living in a marriage-like relationship	White	1	9	9	6	8	7	6	3	3	2	9	10 - No concerns	8	7.8333	17.0000	(1) No	(1) No	(1) No
1352	34	2) 30 to <35	4) Grad/professional school	(1) Male	3) 50-59	(1) Married or living in a marriage-like relationship	White	1	8	8	8	8	4	9	9	2	3	10 - Highest level of support	10 - No concerns	8	7.4167	21.0000	(1) No	(1) No	(1) No	(1) No
1353	30	2) 30 to <35	2) Some college or voc/tech school or AA degree	(1) Male	3) 50-59	(1) Married or living in a marriage-like relationship	White	1	9	7	8	8	6	7	1	0 - No pain	0 - No fatigue	8	8	8	8.1667	14.0000	(1) No	(1) No	(1) No
1354	31	2) 30 to <35	4) Grad/professional school	(2) Female	3) 50-59	(1) Married or living in a marriage-like relationship	White	1	7	7	7	7	6	6	2	0 - No pain	3	8	7	10 - No concerns	7.5000	21.0000	(1) No	(1) No	(1) No
1355	38	3) >=35	3) 4-year college degree	(1) Male	4) 60+	(1) Married or living in a marriage-like relationship	White	1	9	9	8	9	9	9	1	1	0 - No fatigue	9	9	9	9.0000	14.0000	(1) No	(1) No	(1) No
1356	31	2) 30 to <35	4) Grad/professional school	(2) Female	3) 50-59	(1) Married or living in a marriage-like relationship	White	1	8	8	7	8	6	6	0 - No pain	0 - No pain	5	8	7	7	7.5000	19.0000	(1) No	(1) No	(1) No
1357	29	1) <30	1) HS/GED	(1) Male	2) 40-49	(1) Married or living in a marriage-like relationship	White	1	8	8	8	8	7	7	3	3	8	5	7	5	6.5833	33.0000	(1) No	(1) No	(1) No
1358	38	3) >=35	3) 4-year college degree	(2) Female	3) 50-59	(1) Married or living in a marriage-like relationship	White	1	9	9	7	9	10 - As good as it can be	10 - As good as it can be	1	1	4	10 - Highest level of support	10 - No concerns	10 - No concerns	9.0000	16.0000	(1) No	(1) No	(1) No	(1) No
1359	36	3) >=35	3) 4-year college degree	(1) Male	4) 60+	(1) Married or living in a marriage-like relationship	White	1	9	9	9	9	8	8	0 - No pain	0 - No pain	0 - No fatigue	9	7	10 - No concerns	9.0000	11.0000	(2) Yes	(2) Yes	(1) No	(1) No
1360	38	3) >=35	4) Grad/professional school	(1) Male	4) 60+	(1) Married or living in a marriage-like relationship	White	1	7	8	8	7	6	9	1	2	5	9	8	9	7.7500	26.0000	(1) No	(1) No	(1) No	(1) No
1361	38	3) >=35	1) HS/GED	(1) Male	4) 60+	(1) Married or living in a marriage-like relationship	White	1	10 - As good as it can be	10 - As good as it can be	10 - As good as it can be	10 - As good as it can be	10 - As good as it can be	10 - As good as it can be		3	0 - No fatigue	10 - Highest level of support	10 - No concerns	10 - No concerns	9.7273	11.0000	(1) No	(1) No	(1) No	(1) No
1362	32	2) 30 to <35	4) Grad/professional school	(1) Male	3) 50-59	(1) Married or living in a marriage-like relationship	White	1	9	9	8	9	8	9	0 - No pain	0 - No pain	2	9	9	10 - No concerns	9.0000	9.0000	(1) No	(1) No	(1) No
1363	40	3) >=35	4) Grad/professional school	(2) Female	4) 60+	(3) Widowed	White	1	9	9	9	9	9	9	0 - No pain	0 - No pain	1	10 - Highest level of support	8	10 - No concerns	9.2500	6.0000	(1) No	(1) No	(1) No
1364	34	2) 30 to <35	4) Grad/professional school	(1) Male	2) 40-49	(1) Married or living in a marriage-like relationship	White	1	8	8	7	8	8	7	1	0 - No pain	6	7	9	9	7.8333	16.0000	(1) No	(1) No	(1) No
1365	36	3) >=35	3) 4-year college degree	(2) Female	4) 60+	(1) Married or living in a marriage-like relationship	White	1	8	8	8	8	7	8	0 - No pain	0 - No pain	2	7	9	8	8.2500	18.0000	(1) No	(1) No	(1) No	(1) No
1366	32	2) 30 to <35	3) 4-year college degree	(1) Male	4) 60+	(1) Married or living in a marriage-like relationship	Hispanic	0	9	10 - As good as it can be	9	9	8	10 - As good as it can be	0 - No pain	0 - No pain	1	10 - Highest level of support	8	8	9.1667	19.0000	(1) No	(1) No	(1) No
1367	35	3) >=35	4) Grad/professional school	(2) Female	4) 60+	(2) divorced	White	1	8	8	7	8	8	8	6	5	3	7	8	8	7.1667	17.0000	(1) No	(1) No	(1) No
1368	33	2) 30 to <35	4) Grad/professional school	(1) Male	3) 50-59	(5) Never married	White	1	8	8	7	6	7	5	2	2	5	6	3	3	6.1667	17.0000	(1) No	(1) No	(1) No
1369	37	3) >=35	4) Grad/professional school	(2) Female	4) 60+	(5) Never married	White	1	8	9	8	8	8	8	8	7	4	8	9	9	7.1667	19.0000	(1) No	(1) No	(1) No	(1) No
1370	36	3) >=35	4) Grad/professional school	(1) Male	4) 60+	(1) Married or living in a marriage-like relationship	White	1	9	9	7	9	7	8	1	3	5	8	10 - No concerns	10 - No concerns	8.1667	14.0000	(1) No	(1) No	(1) No	(1) No
1371	34	2) 30 to <35	3) 4-year college degree	(1) Male	3) 50-59	(1) Married or living in a marriage-like relationship	White	1	10 - As good as it can be	10 - As good as it can be	10 - As good as it can be	10 - As good as it can be	10 - As good as it can be	8	0 - No pain	0 - No pain	4	10 - Highest level of support	9	10 - No concerns	9.4167	15.0000	(1) No	(1) No	(1) No
1372	29	1) <30				(1) Married or living in a marriage-like relationship			8	8	8	8	8	5	3	2	3	9	10 - No concerns	10 - No concerns	8.0000	15.0000	(1) No	(1) No	(1) No
1373	36	3) >=35	2) Some college or voc/tech school or AA degree	(1) Male	3) 50-59	(1) Married or living in a marriage-like relationship	White	1	8	8	8	8	9	7	3	3	2	8	10 - No concerns	9	8.0833	9.0000	(1) No	(1) No	(1) No	(1) No
1374	37	3) >=35	4) Grad/professional school	(1) Male	3) 50-59	(1) Married or living in a marriage-like relationship	White	1	9	9	8	7	7	6	1	1	1		9	9	8.2727	11.0000	(1) No	(1) No	(1) No	(1) No
1375	35	3) >=35	4) Grad/professional school	(2) Female	3) 50-59	(2) divorced	White	1	9	10 - As good as it can be	9	9	10 - As good as it can be	9	3	1	1	1	10 - No concerns	10 - No concerns	8.5000	10.0000	(1) No	(1) No	(1) No	(1) No
1376	30	2) 30 to <35	4) Grad/professional school	(2) Female	2) 40-49	(1) Married or living in a marriage-like relationship	Hispanic	0	8	8	6	6	8	7	0 - No pain	0 - No pain	5	4	7	9	7.3333	16.0000	(2) Yes	(2) Yes	(1) No	(1) No
1377	30	2) 30 to <35	4) Grad/professional school	(2) Female	2) 40-49	(1) Married or living in a marriage-like relationship	Hispanic	0	8	8	6	6	8	7	0 - No pain	0 - No pain	5	4	7	9	7.3333	16.0000	(2) Yes	(2) Yes	(1) No	(1) No
1378	27	1) <30	4) Grad/professional school	(2) Female	4) 60+	(1) Married or living in a marriage-like relationship	White	1	8	8	6	7	7	8	1	0 - No pain	2	4	9	9	7.7500	21.0000	(1) No	(1) No	(1) No
1379	37	3) >=35	3) 4-year college degree	(1) Male	2) 40-49	(1) Married or living in a marriage-like relationship	White	1	9	9	9	9	9	9	0 - No pain	0 - No pain	0 - No fatigue	10 - Highest level of support	10 - No concerns	10 - No concerns	9.5000	10.0000	(1) No	(1) No	(1) No	(1) No
1380	40	3) >=35	3) 4-year college degree	(1) Male	2) 40-49	(1) Married or living in a marriage-like relationship	White	1	9	9	8	9	8	7	1	1	1	9	5	1	7.6667	12.0000	(1) No	(1) No	(1) No
1381	38	3) >=35	2) Some college or voc/tech school or AA degree	(1) Male	1 <40 years	(1) Married or living in a marriage-like relationship	White	1	8	8	6	9	9	9	1	1	5	10 - Highest level of support	8	10 - No concerns	8.3333	12.0000	(2) Yes	(2) Yes	(1) No
1382	30	2) 30 to <35	2) Some college or voc/tech school or AA degree	(1) Male	4) 60+	(1) Married or living in a marriage-like relationship	White	1	7	7	7	7	7	6	0 - No pain	0 - No pain	1	7	1	2	6.6667	25.0000	(2) Yes	(2) Yes	(1) No
1383	40	3) >=35	2) Some college or voc/tech school or AA degree	(1) Male	3) 50-59	(1) Married or living in a marriage-like relationship	White	1	10 - As good as it can be	10 - As good as it can be	9	10 - As good as it can be	10 - As good as it can be	8	2	1	2	10 - Highest level of support	10 - No concerns	10 - No concerns	9.3333	20.0000		(1) No	(1) No	(1) No
1384	27	1) <30	3) 4-year college degree	(1) Male	3) 50-59	(1) Married or living in a marriage-like relationship	White	1	9	8	8	9	9	8	6	6	7	9	8	8	7.2500	28.0000	(1) No	(1) No	(1) No
1385	28	1) <30	4) Grad/professional school	(1) Male	3) 50-59	(1) Married or living in a marriage-like relationship	White	1	8	10 - As good as it can be	8	8	9	10 - As good as it can be	1	0 - No pain		7	9	10 - No concerns	8.9091	23.0000	(1) No	(1) No	(1) No
1386	30	2) 30 to <35	1) HS/GED	(1) Male	3) 50-59	(1) Married or living in a marriage-like relationship	White	1	9	9	9	9	9	8	1	0 - No pain	1	10 - Highest level of support	8	10 - No concerns	9.0833	15.0000	(1) No	(1) No	(1) No
1387	40	3) >=35	4) Grad/professional school	(1) Male	3) 50-59	(1) Married or living in a marriage-like relationship	White	1	10 - As good as it can be	10 - As good as it can be	9	10 - As good as it can be	8	10 - As good as it can be	2	2	4	8	7	9	8.5833	11.0000	(1) No	(1) No	(1) No
1388	32	2) 30 to <35	4) Grad/professional school	(1) Male	3) 50-59	(1) Married or living in a marriage-like relationship	White	1	9	9	9	9	7	9	1	1	3	9	2	9	8.0833	21.0000	(1) No	(1) No	(1) No
1389	35	3) >=35	3) 4-year college degree	(1) Male	4) 60+	(1) Married or living in a marriage-like relationship	White	1	6	7	3	6	7	7	2	2	4	8	6	9	6.7500	25.2000	(1) No	(1) No	(1) No	(1) No
1390	32	2) 30 to <35	3) 4-year college degree	(2) Female	3) 50-59	(1) Married or living in a marriage-like relationship	White	1	7	7	8	6	9	7	0 - No pain	0 - No pain	2	10 - Highest level of support	10 - No concerns	9	8.4167	31.0000	(2) Yes	(1) No	(1) No
1391	30	2) 30 to <35	2) Some college or voc/tech school or AA degree	(2) Female	3) 50-59	(1) Married or living in a marriage-like relationship	White	1								0 - No pain	10 - Constant tiredness	10 - Highest level of support	10 - No concerns	10 - No concerns		17.0000				(2) Yes
1392	33	2) 30 to <35	2) Some college or voc/tech school or AA degree	(1) Male	3) 50-59	(2) divorced	White	1	8	10 - As good as it can be	8	10 - As good as it can be	9	10 - As good as it can be	2	1	2	9	5	10 - No concerns	8.6667	20.0000	(2) Yes	(2) Yes	(2) Yes	(2) Yes
1393	27	1) <30	3) 4-year college degree	(1) Male	3) 50-59	(1) Married or living in a marriage-like relationship	White	1	9	9	8	9	9	8	3	3	7	9	9	9	8.0000	17.0000	(1) No	(1) No	(1) No	(1) No
1394	34	2) 30 to <35	4) Grad/professional school	(1) Male	4) 60+	(1) Married or living in a marriage-like relationship	White	1	8	9	8	7	7	8	0 - No pain	0 - No pain	0 - No fatigue	8	7	10 - No concerns	8.5000	9.0000	(1) No	(1) No	(1) No
1395	26	1) <30	4) Grad/professional school	(1) Male	2) 40-49	(1) Married or living in a marriage-like relationship	Other/Multiple	0	7	7	4	6	5	8	2	2	6	8	4	8	6.4167	38.0000	(1) No	(1) No	(1) No
1396	36	3) >=35	2) Some college or voc/tech school or AA degree	(1) Male	2) 40-49	(1) Married or living in a marriage-like relationship	White	1	10 - As good as it can be	10 - As good as it can be	10 - As good as it can be	10 - As good as it can be	10 - As good as it can be	10 - As good as it can be	0 - No pain	0 - No pain	0 - No fatigue	10 - Highest level of support	10 - No concerns	10 - No concerns	10.0000	6.0000	(1) No	(1) No	(1) No	(1) No
1397	40	3) >=35	2) Some college or voc/tech school or AA degree	(1) Male	1 <40 years	(5) Never married	Asian	0	9	10 - As good as it can be	4	10 - As good as it can be	9	10 - As good as it can be	3	5	8	10 - Highest level of support	9	10 - No concerns	7.9167	12.0000	(1) No	(1) No	(1) No
1398	39	3) >=35	3) 4-year college degree	(1) Male	2) 40-49	(1) Married or living in a marriage-like relationship	White	1	10 - As good as it can be	9	9	9	9	9	2	2	2	8	10 - No concerns	10 - No concerns	8.9167	10.0000	(1) No	(1) No	(1) No	(1) No
1399	39	3) >=35	4) Grad/professional school	(1) Male	3) 50-59	(1) Married or living in a marriage-like relationship	White	1	9	9	8	8	8	9	6	2	2	9	7	10 - No concerns	8.0833	6.0000	(1) No	(1) No	(1) No
1400	36	3) >=35	3) 4-year college degree	(1) Male	2) 40-49	(1) Married or living in a marriage-like relationship	White	1	9	9	8	9	8	7	3	1	3	7	8	10 - No concerns	8.1667	20.0000	(1) No	(1) No	(1) No	(1) No
1401	27	1) <30	2) Some college or voc/tech school or AA degree	(1) Male	4) 60+	(1) Married or living in a marriage-like relationship	White	1	9	9	8	9	10 - As good as it can be	8	2	2	6	8	7	10 - No concerns	8.1667	20.0000	(1) No	(1) No	(1) No	(1) No
1402	33	2) 30 to <35	3) 4-year college degree	(1) Male	4) 60+	(1) Married or living in a marriage-like relationship	White	1	9	9	7	9	9	9	5	6	3	9	8	9	7.8333	15.0000	(2) Yes	(1) No	(1) No
1403	36	3) >=35	4) Grad/professional school	(1) Male	3) 50-59	(1) Married or living in a marriage-like relationship	White	1	9	9	8	9	9	8	2	1	3	8	9	7	8.3333	22.0000	(1) No	(1) No	(1) No	(1) No
1404	29	1) <30	4) Grad/professional school	(1) Male	2) 40-49	(1) Married or living in a marriage-like relationship	Asian	0	6	7	8	6	5	6	0 - No pain	0 - No pain	3	7	8	10 - No concerns	7.5000	30.1538	(1) No	(1) No	(1) No
1405	34	2) 30 to <35	4) Grad/professional school	(2) Female	2) 40-49	(1) Married or living in a marriage-like relationship	Asian	0	6	7	5	7	5	7	2	0 - No pain	3	8	9	10 - No concerns	7.4167	23.0000	(1) No	(1) No	(1) No	(1) No
1406	36	3) >=35	4) Grad/professional school	(1) Male	4) 60+	(2) divorced	White	1	8	9	7	7	4	10 - As good as it can be	3						7.4286		(1) No	(1) No	(1) No	(1) No
1407	35	3) >=35	1) HS/GED	(2) Female	3) 50-59	(1) Married or living in a marriage-like relationship	White	1	7	7	3	6	7	8	2	2	4	10 - Highest level of support	8	3	6.7500	25.0000	(1) No	(1) No	(1) No
1408	37	3) >=35	3) 4-year college degree	(2) Female	4) 60+	(3) Widowed	White	1	9	8	8	8	6	8	6	2	7	7	7	3	6.5833	21.0000	(1) No	(1) No	(1) No	(1) No
1409	32	2) 30 to <35	2) Some college or voc/tech school or AA degree	(1) Male	4) 60+	(1) Married or living in a marriage-like relationship	White	1	8	9	10 - As good as it can be	10 - As good as it can be	8	10 - As good as it can be	1	0 - No pain	4	10 - Highest level of support	10 - No concerns	10 - No concerns	9.1667	19.0000	(1) No	(1) No		(1) No
1410	34	2) 30 to <35	4) Grad/professional school	(1) Male	3) 50-59	(1) Married or living in a marriage-like relationship	White	1	8	8	6	8	8	6	7	4	2	8	7	9	7.0833	15.0000	(1) No	(1) No	(1) No
1411	35	3) >=35	4) Grad/professional school	(2) Female	4) 60+	(1) Married or living in a marriage-like relationship	White	1	7	9	7	4	7	9	2	2	7	7	1	10 - No concerns	6.6667	28.0000	(1) No	(2) Yes	(1) No
1412	27	1) <30	3) 4-year college degree	(1) Male	3) 50-59	(1) Married or living in a marriage-like relationship	White	1	9	9	8	9	8	9	6	6	5	9	3	1	6.5000	22.6154	(1) No	(1) No	(1) No	(1) No
1413	32	2) 30 to <35	4) Grad/professional school	(1) Male	3) 50-59	(5) Never married	White	1	8	9	5	9	8	7	2	2	3	9	10 - No concerns	10 - No concerns	8.1667	13.0000	(1) No	(1) No	(1) No	(1) No
1414	28	1) <30	4) Grad/professional school	(1) Male	4) 60+	(1) Married or living in a marriage-like relationship	White	1	8	9	7	9	8	8	0 - No pain	0 - No pain	6	5	8	1	7.2500	15.0000	(1) No	(1) No	(1) No
1415	16	1) <30	3) 4-year college degree	(1) Male	4) 60+	(4) Separated	White	1	5	6	2	4	5	7	0 - No pain	0 - No pain	6	5	6	2	5.5000	35.0000	(2) Yes	(2) Yes	(1) No
1416	35	3) >=35	3) 4-year college degree	(1) Male	4) 60+	(1) Married or living in a marriage-like relationship	White	1	9	8	10 - As good as it can be	8	7	9	1	0 - No pain	2	9	10 - No concerns	4	8.4167	22.0000	(1) No	(1) No	(1) No
1417	27	1) <30	3) 4-year college degree	(1) Male	4) 60+	(1) Married or living in a marriage-like relationship	White	1	8	9	7	8	9	8	0 - No pain	0 - No pain	2	7		9	8.4545	10.0000	(2) Yes	(1) No	(1) No
1418	38	3) >=35	4) Grad/professional school	(2) Female	3) 50-59	(1) Married or living in a marriage-like relationship	White	1	9	9	9	9	10 - As good as it can be	8	1	2	1	10 - Highest level of support	10 - No concerns	10 - No concerns	9.1667	14.0000	(1) No	(1) No	(1) No	(1) No
1419	28	1) <30	4) Grad/professional school	(1) Male	4) 60+	(2) divorced	White	1	7	7	7	7	7	7	1	1	3	6	7	1	6.7500	20.0000	(1) No	(1) No	(1) No	(1) No
1420	39	3) >=35	4) Grad/professional school	(1) Male	4) 60+	(1) Married or living in a marriage-like relationship	White	1	9	9	8	9	9	9	1	1	5	9	9	9	8.5833	9.0000	(1) No	(1) No	(1) No	(1) No
1421	32	2) 30 to <35	4) Grad/professional school	(1) Male	4) 60+	(1) Married or living in a marriage-like relationship	White	1	8	8	8	8	7	7	5	2	3	6	10 - No concerns	3	7.0833	16.8000	(1) No	(1) No	(1) No
1422	31	2) 30 to <35	3) 4-year college degree	(1) Male	2) 40-49	(2) divorced	White	1	9	10 - As good as it can be	8	9	8	8	4	4	1	5	8	8	7.8333	18.0000	(1) No	(1) No	(1) No	(1) No
1423	40	3) >=35	4) Grad/professional school	(1) Male	2) 40-49	(1) Married or living in a marriage-like relationship	White	1	9	9	7	9	9	9	2	2	0 - No fatigue	8	10 - No concerns	10 - No concerns	8.8333	27.0000	(1) No	(1) No	(1) No	(1) No
1424	38	3) >=35	3) 4-year college degree	(2) Female	3) 50-59	(1) Married or living in a marriage-like relationship	White	1	10 - As good as it can be	8	10 - As good as it can be	8	8	9	1	1	5	9	10 - No concerns	10 - No concerns	8.7500	22.0000	(1) No	(1) No	(1) No	(1) No
1425	37	3) >=35	4) Grad/professional school	(1) Male	3) 50-59	(1) Married or living in a marriage-like relationship	White	1	8	9	3	8	3	4	1	0 - No pain	4	7	9	9	7.0833	15.0000	(1) No	(1) No	(1) No	(1) No
1426	21	1) <30	2) Some college or voc/tech school or AA degree	(1) Male	2) 40-49	(1) Married or living in a marriage-like relationship	White	1	9	9	10 - As good as it can be	8	9	9	1						9.0000		(1) No	(1) No	(1) No
1427	37	3) >=35	4) Grad/professional school	(2) Female	4) 60+	(2) divorced	White	1	8	7	7	7	7	7	5	4	2	7	7	9	7.0833	16.0000	(2) Yes	(1) No	(1) No
1428	37	3) >=35	4) Grad/professional school	(1) Male	3) 50-59	(1) Married or living in a marriage-like relationship	White	1	10 - As good as it can be	10 - As good as it can be	9	10 - As good as it can be	10 - As good as it can be	9	3	3	1	10 - Highest level of support	9	9	9.0833	17.0000	(1) No	(1) No	(1) No
1429	36	3) >=35	3) 4-year college degree	(1) Male	3) 50-59	(1) Married or living in a marriage-like relationship	White	1	9	10 - As good as it can be	9	9	8	9	1	1	1	9	9	10 - No concerns	9.0833	10.0000	(1) No	(1) No	(1) No
1430	32	2) 30 to <35	4) Grad/professional school	(1) Male	2) 40-49	(1) Married or living in a marriage-like relationship	White	1	8	7	9	8	8	7	2	2	5	8	8	3	7.2500	13.0000	(1) No	(1) No	(1) No	(1) No
1431	33	2) 30 to <35	2) Some college or voc/tech school or AA degree	(1) Male	3) 50-59	(1) Married or living in a marriage-like relationship	White	1	8	8	8	8	7	7	7	7	8	10 - Highest level of support	8	8	6.6667	11.0000	(1) No	(1) No	(1) No
1432	36	3) >=35	4) Grad/professional school	(1) Male	3) 50-59	(1) Married or living in a marriage-like relationship	White	1	8	9	9	9	9	9	3	3	1	9	9	9	8.5833	17.0000	(1) No	(1) No	(1) No
1433	28	1) <30	4) Grad/professional school	(1) Male	4) 60+	(1) Married or living in a marriage-like relationship	White	1	8	8	7	8	7	7	1	1	5	5	8	8	7.4167	14.0000	(2) Yes	(1) No	(1) No	(1) No
1434	30	2) 30 to <35	4) Grad/professional school	(1) Male	3) 50-59	(1) Married or living in a marriage-like relationship	White	1	10 - As good as it can be	8	7	8	7	9	2	2	5	7	9	9	7.9167	19.0000	(1) No	(1) No	(1) No
1435	32	2) 30 to <35	4) Grad/professional school	(1) Male	4) 60+	(1) Married or living in a marriage-like relationship	White	1	9	9	7	8	7	7	1	1	2	6	8	10 - No concerns	8.0833	20.0000	(1) No	(1) No	(1) No
1436	20	1) <30	4) Grad/professional school	(1) Male	4) 60+	(1) Married or living in a marriage-like relationship	White	1	5	9	5	4	9	4	5	3	7	6	5		5.6364	30.0000	(1) No	(1) No	(1) No	(1) No
1437	35	3) >=35	4) Grad/professional school	(1) Male	4) 60+	(1) Married or living in a marriage-like relationship	White	1	9	10 - As good as it can be	9	9	8	9	1	1	0 - No fatigue	9	10 - No concerns	10 - No concerns	9.2500	13.0000	(1) No	(1) No	(1) No
1438	29	1) <30	1) HS/GED		2) 40-49	(1) Married or living in a marriage-like relationship	White	1	8	8	8	8	7	8	2	2	2	9	8	8	8.0000	16.0000	(1) No	(1) No	(1) No
1439	34	2) 30 to <35	2) Some college or voc/tech school or AA degree	(1) Male	1 <40 years	(5) Never married	White	1	7	8	7	9	9	7	2	2	3	9	3	10 - No concerns	7.6667	15.0000	(2) Yes	(2) Yes	(1) No	(1) No
1440	33	2) 30 to <35	4) Grad/professional school	(1) Male	4) 60+	(1) Married or living in a marriage-like relationship	White	1	8	8	7	7	7	10 - As good as it can be	3	1	4	9	8	8	7.8333	21.0000	(1) No	(1) No	(1) No	(1) No
1441	36	3) >=35	4) Grad/professional school	(1) Male	3) 50-59	(1) Married or living in a marriage-like relationship	White	1	6	10 - As good as it can be	6	8	8	8	5	5	1	5	1	1	6.0000	15.0000	(1) No	(1) No	(1) No
1442	38	3) >=35	4) Grad/professional school	(2) Female	2) 40-49	(5) Never married	White	1	9	10 - As good as it can be	9	10 - As good as it can be	10 - As good as it can be	10 - As good as it can be	1	1	8	10 - Highest level of support	10 - No concerns	10 - No concerns	9.0000	8.0000	(1) No	(1) No	(1) No
1443	30	2) 30 to <35	3) 4-year college degree	(2) Female	3) 50-59	(1) Married or living in a marriage-like relationship	White	1	8	9	7	9	9	9	1	3	4	7	7	5	7.6667	16.0000	(1) No	(1) No	(1) No
1444	28	1) <30	4) Grad/professional school	(1) Male	3) 50-59	(2) divorced	White	1	9	9	9	9	8	8	2	1	3	8	7	7	8.1667	18.0000	(1) No	(1) No	(1) No
1445	35	3) >=35	4) Grad/professional school	(1) Male	2) 40-49	(1) Married or living in a marriage-like relationship	White	1	1	2	8	9	9	9	1	2	10 - Constant tiredness	9	9	10 - No concerns	6.9167	11.8462	(1) No	(1) No	(1) No
1446	38	3) >=35	2) Some college or voc/tech school or AA degree	(1) Male	4) 60+	(1) Married or living in a marriage-like relationship	White	1	10 - As good as it can be	10 - As good as it can be	10 - As good as it can be	10 - As good as it can be	10 - As good as it can be	10 - As good as it can be	3	3	2	9	10 - No concerns	10 - No concerns	9.2500	12.0000	(1) No	(1) No	(1) No	(1) No
1447	33	2) 30 to <35	3) 4-year college degree	(1) Male	4) 60+	(1) Married or living in a marriage-like relationship	White	1	9	8	9	9	8	4	6	6	3	9	10 - No concerns	8	7.4167	13.0000	(1) No	(1) No	(1) No
1448	37	3) >=35	4) Grad/professional school	(2) Female	4) 60+	(3) Widowed	White	1	9	9	6	9	9	3	2	2	0 - No fatigue	6	10 - No concerns	3	7.5000	13.0000	(1) No	(1) No	(1) No	(1) No
1449	40	3) >=35	4) Grad/professional school	(1) Male	4) 60+	(1) Married or living in a marriage-like relationship	White	1	0 - As bad as it can be	10 - As good as it can be	10 - As good as it can be	10 - As good as it can be	10 - As good as it can be	10 - As good as it can be	0 - No pain	0 - No pain	3	10 - Highest level of support	9	7	8.5833	7.0000	(1) No	(1) No	(1) No
1450	25	1) <30	3) 4-year college degree	(2) Female	2) 40-49	(1) Married or living in a marriage-like relationship	White	1	10 - As good as it can be	9	9	9	9	9	0 - No pain	2	2	9	8	8	8.8333	20.0000	(2) Yes	(2) Yes	(1) No	(1) No
1451	29	1) <30	2) Some college or voc/tech school or AA degree	(1) Male	3) 50-59	(1) Married or living in a marriage-like relationship	White	1	6	6	4	6	6	8	2	2	7	7	8	3	6.0833	40.9231	(2) Yes	(2) Yes	(1) No	(2) Yes
1452	39	3) >=35	3) 4-year college degree	(1) Male	3) 50-59	(1) Married or living in a marriage-like relationship	White	1	8	9	6	10 - As good as it can be	9	9	6	2	2	9	9	10 - No concerns	8.2500	11.0000	(1) No	(1) No	(1) No	(1) No
1453	40	3) >=35	4) Grad/professional school	(1) Male	3) 50-59	(1) Married or living in a marriage-like relationship	White	1	9	10 - As good as it can be	8	10 - As good as it can be	9	10 - As good as it can be	0 - No pain	0 - No pain	2	10 - Highest level of support	9	10 - No concerns	9.4167	13.0000	(1) No	(1) No	(1) No	(1) No
1454	35	3) >=35	3) 4-year college degree	(1) Male	2) 40-49	(1) Married or living in a marriage-like relationship	White	1	6	7	7	6	4	7	0 - No pain	0 - No pain	8	7	1	1	5.6667	41.0000	(1) No	(2) Yes	(1) No
1455	40	3) >=35	3) 4-year college degree	(2) Female	2) 40-49	(1) Married or living in a marriage-like relationship	White	1	9	8	8	9	8	9	0 - No pain	0 - No pain	2	10 - Highest level of support	9	9	8.9167	13.0000	(1) No	(1) No	(1) No
1456	28	1) <30	1) HS/GED	(1) Male	4) 60+	(1) Married or living in a marriage-like relationship	White	1	8	8	8	8	7	8	2	2	5	8	9	9	7.8333	20.0000	(1) No	(1) No	(1) No	(1) No
1457	30	2) 30 to <35	2) Some college or voc/tech school or AA degree	(1) Male	4) 60+	(1) Married or living in a marriage-like relationship	White	1	7	8	8	8	9	9	5	4	3	7	8	9	7.5833	25.0000	(1) No	(1) No	(1) No
1458	36	3) >=35	3) 4-year college degree	(1) Male	3) 50-59	(1) Married or living in a marriage-like relationship	White	1	6	10 - As good as it can be	6	7	4	6	1	1	1	10 - Highest level of support	10 - No concerns	10 - No concerns	8.0000	20.0000	(1) No	(1) No	(1) No
1459	40	3) >=35	3) 4-year college degree	(1) Male	4) 60+	(3) Widowed	White	1	8	9	7	9	9	9	6	5	3	10 - Highest level of support	10 - No concerns	10 - No concerns	8.0833	7.0000	(1) No	(1) No	(1) No
1460	37	3) >=35	3) 4-year college degree	(1) Male	4) 60+	(1) Married or living in a marriage-like relationship	White	1	8	9	7	8	7	9	0 - No pain	0 - No pain	7	7	9	10 - No concerns	8.0833	11.0000	(1) No	(1) No	(1) No	(1) No
1461	30	2) 30 to <35	3) 4-year college degree	(1) Male	4) 60+	(1) Married or living in a marriage-like relationship	White	1	7	9	6	8	7	7	4	5	5	6	5	5	6.3333	19.3846	(2) Yes	(1) No	(1) No
1462	34	2) 30 to <35	4) Grad/professional school	(2) Female	3) 50-59	(1) Married or living in a marriage-like relationship	White	1	9	8	6	9	10 - As good as it can be	5	9	8	3	10 - Highest level of support	8	8	6.9167	15.0000	(1) No	(1) No	(1) No	(1) No
1463	34	2) 30 to <35	4) Grad/professional school	(1) Male	3) 50-59	(1) Married or living in a marriage-like relationship	White	1	7	6	7	6	6	6	6	3	1	7	10 - No concerns	10 - No concerns	7.0833	16.0000	(1) No	(1) No	(1) No	(1) No
1464	33	2) 30 to <35	4) Grad/professional school	(1) Male	4) 60+	(1) Married or living in a marriage-like relationship	White	1	10 - As good as it can be	9	9	9	8	9	0 - No pain	0 - No pain	3	10 - Highest level of support	10 - No concerns	10 - No concerns	9.2500	10.0000	(1) No	(1) No	(1) No
1465	39	3) >=35	3) 4-year college degree	(1) Male	3) 50-59	(1) Married or living in a marriage-like relationship	White	1	7	7	7	7	6	6	0 - No pain	0 - No pain	6	10 - Highest level of support	9	10 - No concerns	7.7500	16.0000	(2) Yes	(2) Yes	(1) No
1466	30	2) 30 to <35	4) Grad/professional school	(1) Male	3) 50-59	(1) Married or living in a marriage-like relationship	White	1	9	9	9	9	9	9	8	5	5	10 - Highest level of support	8	5	7.4167	20.0000	(1) No	(1) No	(1) No	(1) No
1467	39	3) >=35	4) Grad/professional school	(1) Male	1 <40 years	(1) Married or living in a marriage-like relationship	White	1	9	9	6	7	7	7	1	0 - No pain		8	5		7.7000	19.0000	(1) No	(1) No	(1) No	(1) No
1468	36	3) >=35	4) Grad/professional school	(1) Male	4) 60+	(1) Married or living in a marriage-like relationship	White	1	9	9	8	8	8	10 - As good as it can be	2	2	4	9	9	9	8.4167	21.0000	(1) No	(1) No	(1) No
1469	39	3) >=35	4) Grad/professional school	(1) Male	3) 50-59	(1) Married or living in a marriage-like relationship	White	1	10 - As good as it can be	10 - As good as it can be	10 - As good as it can be	10 - As good as it can be	10 - As good as it can be	10 - As good as it can be	0 - No pain	0 - No pain	3	10 - Highest level of support	6	10 - No concerns	9.4167	12.0000	(2) Yes	(1) No	(1) No	(1) No
1470	35	3) >=35	3) 4-year college degree	(2) Female	2) 40-49	(1) Married or living in a marriage-like relationship	Hispanic	0	10 - As good as it can be	10 - As good as it can be	10 - As good as it can be	10 - As good as it can be	9	10 - As good as it can be	0 - No pain	0 - No pain	0 - No fatigue	8	8	10 - No concerns	9.5833	18.0000	(1) No	(1) No	(1) No
1471	29	1) <30	3) 4-year college degree	(1) Male	2) 40-49	(1) Married or living in a marriage-like relationship	White	1	9	8	7	8	8	7	1	1	1	4	5	10 - No concerns	7.7500	16.0000	(1) No	(1) No	(1) No
1472	31	2) 30 to <35	4) Grad/professional school	(1) Male	4) 60+	(1) Married or living in a marriage-like relationship	White	1	10 - As good as it can be	9	10 - As good as it can be	9	9	9	1	1	0 - No fatigue	10 - Highest level of support	10 - No concerns	10 - No concerns	9.5000	20.0000	(2) Yes	(2) Yes	(1) No
1473	19	1) <30	2) Some college or voc/tech school or AA degree	(2) Female	2) 40-49	(1) Married or living in a marriage-like relationship	White	1	7	8	7	7	7	7	0 - No pain	0 - No pain	3	9	3	10 - No concerns	7.6667	25.0000	(1) No	(1) No	(1) No
1474	27	1) <30	4) Grad/professional school	(1) Male	2) 40-49	(5) Never married	White	1	9	10 - As good as it can be	7	9	8	9	4	3	3	10 - Highest level of support	6	8	8.0000	16.0000	(1) No	(1) No	(1) No	(1) No
1475	28	1) <30	3) 4-year college degree	(1) Male	3) 50-59	(1) Married or living in a marriage-like relationship	White	1	7	9	8	6	4	5	2	2	4	5	5	10 - No concerns	6.7500	24.0000	(1) No	(1) No	(1) No	(1) No
1476	34	2) 30 to <35	4) Grad/professional school	(1) Male	2) 40-49	(1) Married or living in a marriage-like relationship	White	1	8	8	9	9	9	8	1	1	1	8	7	9	8.5000	27.0000	(1) No	(1) No	(1) No
1477	21	1) <30	4) Grad/professional school	(2) Female	3) 50-59	(1) Married or living in a marriage-like relationship	White	1	8	9	7	8	8	9	4	3	3	7	10 - No concerns	10 - No concerns	8.0000	17.0000	(2) Yes	(2) Yes	(1) No	(1) No
1478	40	3) >=35	2) Some college or voc/tech school or AA degree	(1) Male	2) 40-49	(1) Married or living in a marriage-like relationship	White	1	8	8	8	8	8	7	2	2	2	9	10 - No concerns	9	8.2500	20.0000	(1) No	(1) No	(1) No	(1) No
1479	40	3) >=35	4) Grad/professional school	(1) Male	4) 60+	(1) Married or living in a marriage-like relationship	White	1	9	9	9	9	8	8	1	1	1	8	9	10 - No concerns	8.8333	13.0000	(1) No	(1) No	(1) No	(1) No
1480	36	3) >=35	2) Some college or voc/tech school or AA degree	(1) Male	2) 40-49	(1) Married or living in a marriage-like relationship	White	1	9	9	7	9	8	9	1	1	2	10 - Highest level of support	9	9	8.7500	14.0000	(1) No	(1) No	(1) No	(1) No
1481	35	3) >=35	4) Grad/professional school	(2) Female	3) 50-59	(1) Married or living in a marriage-like relationship	White	1	10 - As good as it can be	10 - As good as it can be	8	10 - As good as it can be	6	10 - As good as it can be	1	1	0 - No fatigue	7	10 - No concerns	10 - No concerns	9.0833	9.0000	(1) No	(1) No	(1) No	(1) No
1482	40	3) >=35	3) 4-year college degree	(1) Male	3) 50-59	(1) Married or living in a marriage-like relationship	White	1	10 - As good as it can be	10 - As good as it can be	10 - As good as it can be	9	9	9	0 - No pain	0 - No pain	0 - No fatigue	10 - Highest level of support	10 - No concerns	10 - No concerns	9.7500	6.0000	(1) No	(1) No	(1) No
1483	35	3) >=35	4) Grad/professional school	(1) Male	3) 50-59	(1) Married or living in a marriage-like relationship	White	1	9	9	9	9	9	9	1	1	0 - No fatigue	9	9	9	9.0833	16.0000	(1) No	(1) No	(1) No	(1) No
1484	36	3) >=35	4) Grad/professional school	(1) Male	3) 50-59	(1) Married or living in a marriage-like relationship	White	1	8	8	8	8	9	8	3	2	2	10 - Highest level of support	9	9	8.3333	12.0000	(1) No	(1) No	(1) No
1485	33	2) 30 to <35	3) 4-year college degree	(2) Female	4) 60+	(1) Married or living in a marriage-like relationship	White	1	9	9	9	9	10 - As good as it can be	10 - As good as it can be	0 - No pain	0 - No pain	0 - No fatigue	9	10 - No concerns	10 - No concerns	9.5833	12.0000	(1) No	(1) No	(1) No	(1) No
1486	34	2) 30 to <35	4) Grad/professional school	(1) Male	3) 50-59	(1) Married or living in a marriage-like relationship	White	1	10 - As good as it can be	10 - As good as it can be	10 - As good as it can be	10 - As good as it can be	9	10 - As good as it can be	2	4	1	10 - Highest level of support	6	10 - No concerns	9.0000	9.0000	(1) No	(1) No	(1) No
1487	28	1) <30	4) Grad/professional school	(1) Male	2) 40-49	(1) Married or living in a marriage-like relationship	White	1	8	8	8	4	6	6	2	2	2	8	6	8	7.1667	20.0000	(2) Yes	(2) Yes	(1) No
1488	39	3) >=35	4) Grad/professional school	(1) Male	3) 50-59	(1) Married or living in a marriage-like relationship	White	1	10 - As good as it can be	10 - As good as it can be	9	10 - As good as it can be	10 - As good as it can be	10 - As good as it can be	0 - No pain	0 - No pain	0 - No fatigue	10 - Highest level of support	10 - No concerns	10 - No concerns	9.9167	7.0000	(1) No	(1) No	(1) No
1489	27	1) <30	3) 4-year college degree	(1) Male	2) 40-49	(1) Married or living in a marriage-like relationship	White	1		8	10 - As good as it can be	4	9	6	0 - No pain	0 - No pain	4	9	10 - No concerns	10 - No concerns	8.3636	33.0000	(2) Yes	(1) No	(1) No
1490	40	3) >=35	4) Grad/professional school	(1) Male	3) 50-59	(1) Married or living in a marriage-like relationship	White	1	9	9	9	10 - As good as it can be	10 - As good as it can be	8	0 - No pain	0 - No pain	0 - No fatigue	10 - Highest level of support	8	10 - No concerns	9.4167	11.0000	(1) No	(1) No	(1) No	(1) No
1491	34	2) 30 to <35	4) Grad/professional school	(1) Male	3) 50-59	(1) Married or living in a marriage-like relationship	White	1	8	9	8	7	8	7	4	3	3	7	9	10 - No concerns	7.7500	22.0000	(1) No	(1) No	(1) No	(1) No
1492	35	3) >=35	4) Grad/professional school	(1) Male	2) 40-49	(1) Married or living in a marriage-like relationship	White	1	9	9	7	9	9	9	5	5	3	9	7	10 - No concerns	7.9167	25.0000	(1) No	(1) No	(1) No	(1) No
1493	35	3) >=35	3) 4-year college degree	(1) Male	3) 50-59	(1) Married or living in a marriage-like relationship	White	1	10 - As good as it can be	9	9	9	8	8	0 - No pain	0 - No pain	0 - No fatigue	9	10 - No concerns	9	9.2500	8.0000	(1) No	(1) No	(1) No
1494	39	3) >=35	1) HS/GED	(1) Male	3) 50-59	(1) Married or living in a marriage-like relationship	White	1	10 - As good as it can be	10 - As good as it can be	7	10 - As good as it can be	10 - As good as it can be	10 - As good as it can be	2	2	5	10 - Highest level of support	10 - No concerns	10 - No concerns	9.0000	7.0000	(1) No	(1) No	(1) No
1495	34	2) 30 to <35	4) Grad/professional school	(1) Male	2) 40-49	(1) Married or living in a marriage-like relationship	White	1	8	8	7	8	8	7	1	0 - No pain	8	7	4	9	7.2500	20.0000	(3) Dont know	(1) No	(1) No
1496	25	1) <30	3) 4-year college degree	(1) Male	4) 60+	(1) Married or living in a marriage-like relationship	White	1	7	7	6	4	1	7	10 - Constant pain	8	10 - Constant tiredness	7	0 - Constant concerns	1	3.5000	40.0000	(1) No	(1) No	(1) No	(1) No
1497	38	3) >=35	3) 4-year college degree	(1) Male	3) 50-59	(1) Married or living in a marriage-like relationship	White	1	9	10 - As good as it can be	9	9	8		0 - No pain	0 - No pain	0 - No fatigue	10 - Highest level of support	9	9	9.3636	12.0000	(1) No	(1) No	(1) No
1498	30	2) 30 to <35	4) Grad/professional school	(1) Male	3) 50-59	(1) Married or living in a marriage-like relationship	White	1	8	7	9	7	7	7	0 - No pain	0 - No pain	1	8	10 - No concerns	8	8.3333	15.0000	(1) No	(1) No	(1) No
1499	21	1) <30	4) Grad/professional school	(2) Female	3) 50-59	(1) Married or living in a marriage-like relationship	White	1	9	6	6	5	1	2	1	2	3	7	6	8	6.1667	29.0000	(2) Yes	(2) Yes	(1) No
1500	35	3) >=35	4) Grad/professional school	(1) Male	2) 40-49	(1) Married or living in a marriage-like relationship	White	1	9	9	8	9	8	9	6	3	1	7	8	6	7.7500	18.0000	(1) No	(1) No	(1) No
1501	36	3) >=35	4) Grad/professional school	(1) Male	3) 50-59		White	1	10 - As good as it can be	10 - As good as it can be	9	10 - As good as it can be	10 - As good as it can be	10 - As good as it can be	3	3	3	10 - Highest level of support	10 - No concerns	10 - No concerns	9.1667	16.0000	(1) No	(1) No	(1) No
1502	29	1) <30	3) 4-year college degree	(1) Male	4) 60+	(1) Married or living in a marriage-like relationship	White	1	10 - As good as it can be	9	9	9	8	8	1	1	1	9	8	10 - No concerns	8.9167	12.0000	(1) No	(2) Yes	(1) No
1503	29	1) <30	3) 4-year college degree	(1) Male	4) 60+	(1) Married or living in a marriage-like relationship	White	1	9	9	8	9	9	8	2	2	3	7	7		8.0909	16.0000	(2) Yes	(1) No	(1) No	(1) No
1504	39	3) >=35	4) Grad/professional school	(1) Male	2) 40-49	(1) Married or living in a marriage-like relationship	Hispanic	0	9	9	8	9	8	9	2	7	3	8	8	9	7.9167	17.0000	(1) No	(1) No	(1) No	(1) No
1505	33	2) 30 to <35	4) Grad/professional school	(1) Male	3) 50-59	(1) Married or living in a marriage-like relationship	White	1	9	9	8	8	7	7	0 - No pain	0 - No pain	6	7	8	9	8.0000	16.0000	(1) No	(1) No	(1) No
1506	37	3) >=35	4) Grad/professional school	(2) Female	4) 60+	(1) Married or living in a marriage-like relationship	White	1	9	9	8	10 - As good as it can be	10 - As good as it can be	10 - As good as it can be	7	4	2	10 - Highest level of support		0 - Constant concerns	7.5455	9.0000	(1) No	(1) No	(1) No
1507	38	3) >=35	4) Grad/professional school	(1) Male	4) 60+	(1) Married or living in a marriage-like relationship	White	1	8	8	8	8	8	8	6	4	2	8	8	10 - No concerns	7.6667	10.0000	(1) No	(1) No	(1) No
1508	36	3) >=35	3) 4-year college degree	(2) Female	3) 50-59	(1) Married or living in a marriage-like relationship	White	1	10 - As good as it can be	10 - As good as it can be	10 - As good as it can be	10 - As good as it can be	10 - As good as it can be	8	0 - No pain	0 - No pain	0 - No fatigue	9	8	10 - No concerns	9.5833	19.0000	(1) No	(1) No	(1) No
1509	30	2) 30 to <35	4) Grad/professional school	(1) Male	3) 50-59	(1) Married or living in a marriage-like relationship	White	1	9	9	6	9	8	10 - As good as it can be	0 - No pain	0 - No pain	0 - No fatigue	9	10 - No concerns	10 - No concerns	9.1667	5.0000
1510	39	3) >=35	4) Grad/professional school	(1) Male	4) 60+	(1) Married or living in a marriage-like relationship	White	1	9	9	8	9	9	9	4	3	6	9	9	10 - No concerns	8.1667	8.6154	(1) No	(1) No	(1) No
1511	35	3) >=35	3) 4-year college degree	(2) Female	3) 50-59	(2) divorced	White	1	8	9	7	8	8	8	2	1	1	9	8	9	8.3333	12.0000	(1) No	(1) No	(1) No	(1) No
1512	39	3) >=35	3) 4-year college degree	(1) Male	3) 50-59	(1) Married or living in a marriage-like relationship	White	1	8	8	8	8	8	8	5	2	1	5	1	0 - Constant concerns	6.3333	9.6923	(1) No	(1) No	(1) No
1513	29	1) <30	3) 4-year college degree	(1) Male	4) 60+	(4) Separated	White	1	8	7	8	7	8	6		2	2	7	3		7.0000	23.0000	(1) No	(1) No	(1) No
1514	35	3) >=35	4) Grad/professional school	(2) Female	3) 50-59	(1) Married or living in a marriage-like relationship	White	1	9	9	8	10 - As good as it can be	9	8	1	1	2	10 - Highest level of support	9	10 - No concerns	9.0000	10.7692	(1) No	(1) No	(1) No	(1) No
1515	25	1) <30	3) 4-year college degree	(1) Male	2) 40-49	(1) Married or living in a marriage-like relationship	White	1	7	7	7	7	8	6	2	5	5	5	2	0 - Constant concerns	5.5833	27.0000	(2) Yes	(2) Yes	(1) No
1516	38	3) >=35	3) 4-year college degree	(2) Female	3) 50-59	(1) Married or living in a marriage-like relationship	White	1	10 - As good as it can be	10 - As good as it can be	9	10 - As good as it can be	10 - As good as it can be	10 - As good as it can be	1	1	0 - No fatigue	10 - Highest level of support	10 - No concerns	10 - No concerns	9.7500	7.0000	(2) Yes	(1) No	(1) No
1517	40	3) >=35	2) Some college or voc/tech school or AA degree	(1) Male	3) 50-59	(1) Married or living in a marriage-like relationship	White	1	10 - As good as it can be	10 - As good as it can be	10 - As good as it can be	10 - As good as it can be	10 - As good as it can be	10 - As good as it can be	0 - No pain	0 - No pain	0 - No fatigue	0 - No support	0 - Constant concerns	0 - Constant concerns	7.5000	5.0000	(1) No	(1) No	(1) No
1518	38	3) >=35	4) Grad/professional school	(1) Male	4) 60+	(1) Married or living in a marriage-like relationship	White	1	9	10 - As good as it can be	9	9	8	9	1	1	4	10 - Highest level of support	10 - No concerns	10 - No concerns	9.0000	10.0000	(1) No	(1) No	(1) No	(1) No
1519	27	1) <30	2) Some college or voc/tech school or AA degree	(1) Male	4) 60+	(1) Married or living in a marriage-like relationship	White	1	8	8	8	8	8	8	3	0 - No pain	3	7	6	8	7.7500	18.0000	(1) No	(1) No	(1) No	(1) No
1520	34	2) 30 to <35	3) 4-year college degree	(1) Male	2) 40-49	(1) Married or living in a marriage-like relationship	White	1	9	9	8	9	9	9	1	1	1	10 - Highest level of support	10 - No concerns	10 - No concerns	9.1667	13.0000	(1) No	(1) No	(1) No	(1) No
1521	37	3) >=35	3) 4-year college degree	(1) Male	4) 60+	(1) Married or living in a marriage-like relationship	White	1	9	9	9	9	9	9	7	1	6	10 - Highest level of support	8	10 - No concerns	8.1667	18.0000	(1) No	(1) No	(1) No	(1) No
1522	39	3) >=35	3) 4-year college degree	(1) Male	4) 60+		White	1	9	9	8	9	9	9	1						8.8571		(1) No	(1) No	(1) No
1523	24	1) <30	4) Grad/professional school	(1) Male	4) 60+		White	1	10 - As good as it can be	10 - As good as it can be	10 - As good as it can be	10 - As good as it can be	10 - As good as it can be	10 - As good as it can be	0 - No pain	0 - No pain	0 - No fatigue	10 - Highest level of support	0 - Constant concerns	0 - Constant concerns	8.3333	6.4615	(1) No	(2) Yes	(1) No	(1) No
1524	35	3) >=35	3) 4-year college degree	(1) Male	3) 50-59	(1) Married or living in a marriage-like relationship	White	1	10 - As good as it can be	8	6	10 - As good as it can be	10 - As good as it can be	8	1						8.7143		(1) No	(1) No	(1) No	(1) No
1525	30	2) 30 to <35	4) Grad/professional school	(1) Male	3) 50-59	(1) Married or living in a marriage-like relationship	White	1	8	7	5	6	8	6	0 - No pain	0 - No pain	4	7	7	10 - No concerns	7.5000	24.0000	(1) No	(1) No	(1) No	(1) No
1526	40	3) >=35	3) 4-year college degree	(1) Male	3) 50-59	(1) Married or living in a marriage-like relationship	White	1	9	9	9	9	9	9	1	1	6	10 - Highest level of support	7	10 - No concerns	8.5833	11.0000	(1) No	(1) No	(1) No	(1) No
1527	28	1) <30	4) Grad/professional school	(1) Male	3) 50-59		White	1	7	6	8	8	8	5	2	1	3	9	9	9	7.7500	25.0000	(1) No	(1) No	(1) No
1528	21	1) <30	4) Grad/professional school	(1) Male	3) 50-59	(1) Married or living in a marriage-like relationship	White	1	7	7	7	7	4	5	0 - No pain	0 - No pain	5	4	5	8	6.5833	31.0000	(2) Yes	(2) Yes	(3) Dont know	(3) Dont know
1529	29	1) <30	4) Grad/professional school	(1) Male	2) 40-49	(1) Married or living in a marriage-like relationship	White	1	10 - As good as it can be	10 - As good as it can be	7	9	7	7	0 - No pain	0 - No pain	8	10 - Highest level of support	5	5	7.6667	21.0000	(1) No	(1) No	(1) No
1530	33	2) 30 to <35	3) 4-year college degree	(1) Male	3) 50-59	(1) Married or living in a marriage-like relationship	White	1	8	8	6	8	8	9	2	1	2	9	9	9	8.2500	16.0000
1531	29	1) <30	4) Grad/professional school	(1) Male	3) 50-59	(1) Married or living in a marriage-like relationship	White	1	8	7	6	7	5	5	7	3	3	10 - Highest level of support	8	10 - No concerns	6.9167	24.0000	(1) No	(1) No	(1) No
1532	40	3) >=35	3) 4-year college degree	(1) Male	2) 40-49	(1) Married or living in a marriage-like relationship	White	1	7	9	7	9	10 - As good as it can be	8	2	4	5	10 - Highest level of support	9	9	8.0833	10.0000	(2) Yes	(2) Yes	(1) No
1533	29	1) <30	4) Grad/professional school	(2) Female	3) 50-59	(1) Married or living in a marriage-like relationship	White	1	6	6	6	6	9	6	6	2	6	9	8	5	6.4167	20.0000	(1) No	(1) No	(1) No	(1) No
1534	31	2) 30 to <35	1) HS/GED	(1) Male	3) 50-59	(1) Married or living in a marriage-like relationship	White	1	8	8	7	8	8	7	1	1	3	8	8	3	7.5000	20.0000	(1) No	(1) No	(1) No
1535	36	3) >=35	3) 4-year college degree	(1) Male	3) 50-59	(1) Married or living in a marriage-like relationship	White	1	8	9	8	9	9	9	3	1	2	9	10 - No concerns	10 - No concerns	8.7500	12.0000	(1) No	(1) No	(1) No	(1) No
1536	35	3) >=35	4) Grad/professional school	(2) Female	3) 50-59	(1) Married or living in a marriage-like relationship	White	1	8	10 - As good as it can be	10 - As good as it can be	4	8	10 - As good as it can be	0 - No pain	0 - No pain	1	8	10 - No concerns	10 - No concerns	8.9167	19.3846	(1) No	(1) No	(1) No	(1) No
1537	29	1) <30	3) 4-year college degree	(1) Male	4) 60+	(1) Married or living in a marriage-like relationship	White	1	9	9	9	9	9	9	1	1	2	9	8	9	8.8333	20.0000	(1) No	(1) No	(1) No
1538	27	1) <30				(1) Married or living in a marriage-like relationship			9	7	8	7	9	8	9	7	3	8	8	9	7.0000	21.5385	(1) No	(1) No	(1) No
1539	27	1) <30	4) Grad/professional school	(2) Female	3) 50-59	(1) Married or living in a marriage-like relationship	White	1	8	7	7	7	8	7	3	3	3	7	8	9	7.4167	21.0000	(1) No	(1) No	(1) No	(1) No
1540	35	3) >=35	3) 4-year college degree	(1) Male	3) 50-59	(1) Married or living in a marriage-like relationship	White	1	7	7	9	7	10 - As good as it can be	8	9	4	2	10 - Highest level of support	0 - Constant concerns	10 - No concerns	6.9167	10.0000	(1) No	(1) No	(1) No	(1) No
1541	40	3) >=35	4) Grad/professional school	(1) Male	3) 50-59	(1) Married or living in a marriage-like relationship	White	1	10 - As good as it can be	10 - As good as it can be	8	10 - As good as it can be	10 - As good as it can be	10 - As good as it can be	0 - No pain	0 - No pain	0 - No fatigue	10 - Highest level of support	10 - No concerns	10 - No concerns	9.8333	6.0000	(1) No	(1) No	(1) No
1542	29	1) <30	2) Some college or voc/tech school or AA degree	(1) Male	2) 40-49	(1) Married or living in a marriage-like relationship	White	1	8	7	8	7	7	10 - As good as it can be	4	4	6	7	8	8	7.1667	22.0000	(1) No	(1) No	(1) No
1543	19	1) <30	1) HS/GED	(2) Female	3) 50-59	(2) divorced	White	1	9	9	6	7	4	9	1	1	2	10 - Highest level of support	5	2	7.2500	30.0000	(2) Yes	(1) No	(1) No	(1) No
1544	31	2) 30 to <35	3) 4-year college degree	(1) Male	3) 50-59	(1) Married or living in a marriage-like relationship	White	1	10 - As good as it can be	9	7	9	10 - As good as it can be	8	0 - No pain	0 - No pain	4	7	9	10 - No concerns	8.7500	13.0000	(1) No	(1) No	(1) No	(1) No
1545	29	1) <30	4) Grad/professional school	(1) Male	4) 60+	(1) Married or living in a marriage-like relationship	White	1	7	9	5	7	3	8	8	4	6	9	9	9	6.5000	17.0000	(1) No	(1) No	(1) No
1546	40	3) >=35	3) 4-year college degree	(1) Male	3) 50-59	(1) Married or living in a marriage-like relationship	White	1	9	9	8	9	8	8	2	2	6	9	9	9	8.1667	17.0000	(1) No	(1) No	(1) No	(1) No
1547	31	2) 30 to <35	4) Grad/professional school	(2) Female	2) 40-49	(1) Married or living in a marriage-like relationship	White	1	9	8	8	8	9	8	2	2	5	8	10 - No concerns	10 - No concerns	8.2500	21.0000	(1) No	(1) No	(1) No
1548	30	2) 30 to <35	2) Some college or voc/tech school or AA degree	(1) Male	4) 60+	(1) Married or living in a marriage-like relationship	White	1	9	8	8	8	8	7	1	1	2	9	9	7	8.2500	17.0000	(2) Yes	(1) No	(1) No
1549	37	3) >=35	3) 4-year college degree	(1) Male	4) 60+	(1) Married or living in a marriage-like relationship	White	1	10 - As good as it can be	10 - As good as it can be	10 - As good as it can be	10 - As good as it can be	10 - As good as it can be	10 - As good as it can be	3	3	1	8	9	9	9.0833	15.0000	(1) No	(1) No	(1) No
1550	34	2) 30 to <35	3) 4-year college degree	(1) Male	1 <40 years	(1) Married or living in a marriage-like relationship	White	1	7	8	6	7	8	5	1	1	2	8	9	10 - No concerns	7.8333	21.0000	(1) No	(1) No	(1) No	(1) No
1551	30	2) 30 to <35	4) Grad/professional school	(1) Male	4) 60+	(1) Married or living in a marriage-like relationship	White	1	8	9	9	9	9	9	3	3	4	9	8	5	7.9167	22.0000	(2) Yes	(2) Yes	(1) No	(1) No
1552	36	3) >=35	3) 4-year college degree	(2) Female	3) 50-59	(2) divorced	White	1	9	9	7	7	9	8	2	2	0 - No fatigue	10 - Highest level of support	5	10 - No concerns	8.3333	16.0000	(2) Yes	(2) Yes	(1) No
1553	37	3) >=35	3) 4-year college degree	(2) Female	3) 50-59		White	1	9	9	9	9	8	8	1	1	6	8	8	8	8.1667	12.0000	(1) No	(1) No	(1) No	(1) No
1554	37	3) >=35	3) 4-year college degree	(1) Male	3) 50-59	(1) Married or living in a marriage-like relationship	White	1	10 - As good as it can be	9	8	10 - As good as it can be	10 - As good as it can be	10 - As good as it can be	8	3	2	10 - Highest level of support	10 - No concerns	9	8.5833	18.0000	(1) No	(1) No	(1) No
1555	26	1) <30	3) 4-year college degree	(1) Male	4) 60+	(1) Married or living in a marriage-like relationship	White	1	9	9	9	7	7	4	9	1	2	9	10 - No concerns	7	7.4167	16.0000	(1) No	(1) No	(1) No	(1) No
1556	31	2) 30 to <35	4) Grad/professional school	(1) Male	3) 50-59	(1) Married or living in a marriage-like relationship	White	1	7	7	6	7	7	8	1	5	2	7	5	10 - No concerns	7.1667	31.0000	(1) No	(2) Yes	(1) No	(1) No
1557	36	3) >=35	2) Some college or voc/tech school or AA degree	(1) Male	3) 50-59	(1) Married or living in a marriage-like relationship	White	1	8	8	7	8	8	8	7	3	5	8	9	9	7.3333	12.0000	(1) No	(1) No	(1) No
1558	40	3) >=35	3) 4-year college degree	(2) Female	4) 60+	(1) Married or living in a marriage-like relationship	White	1	7	8	6	7	6	9	8	5	7	4	3	2	5.1667	24.0000	(1) No	(1) No	(1) No	(1) No
1559	26	1) <30	4) Grad/professional school	(1) Male	3) 50-59	(1) Married or living in a marriage-like relationship	White	1	9	8	8	7	7	8	1	0 - No pain	3	8	5	8	7.8333	23.0000	(1) No	(1) No	(1) No
1560	36	3) >=35	4) Grad/professional school	(1) Male	4) 60+	(1) Married or living in a marriage-like relationship	White	1	9	9	9	9	8	9	2						8.7143		(1) No	(1) No	(1) No	(1) No
1561	25	1) <30	4) Grad/professional school	(1) Male	4) 60+	(1) Married or living in a marriage-like relationship	White	1	8	7	7	7	7	7	1	2	6	3	7	8	6.8333	30.0000	(2) Yes	(2) Yes	(1) No
1562	36	3) >=35	3) 4-year college degree	(1) Male	3) 50-59	(1) Married or living in a marriage-like relationship	White	1	8	8	7	9	9	9	3	2	2	9	10 - No concerns	10 - No concerns	8.5000	13.0000	(1) No	(1) No	(1) No	(1) No
1563	30	2) 30 to <35	4) Grad/professional school	(1) Male	4) 60+	(1) Married or living in a marriage-like relationship	White	1	7	9	6	9	7	7	8	5	3	9	8	7	6.9167	22.0000	(1) No	(1) No	(1) No
1564	39	3) >=35	4) Grad/professional school	(1) Male	3) 50-59	(1) Married or living in a marriage-like relationship	White	1	10 - As good as it can be	10 - As good as it can be	8	9	10 - As good as it can be	10 - As good as it can be	0 - No pain	0 - No pain	0 - No fatigue	10 - Highest level of support	10 - No concerns	10 - No concerns	9.7500	4.0000	(1) No	(1) No	(1) No
1565	26	1) <30	4) Grad/professional school	(2) Female	3) 50-59	(1) Married or living in a marriage-like relationship	White	1	6	7	4	6	8	7	7	6	7	8	8	8	6.0000	23.0000	(1) No	(1) No	(1) No
1566	35	3) >=35	3) 4-year college degree	(1) Male	3) 50-59	(1) Married or living in a marriage-like relationship	White	1	8	8	8	7	8	7	1	1	4	8	9	8	7.9167	12.0000	(1) No	(1) No	(1) No	(1) No
1567	40	3) >=35	4) Grad/professional school	(1) Male	4) 60+	(1) Married or living in a marriage-like relationship	White	1	8	10 - As good as it can be		10 - As good as it can be	9	10 - As good as it can be	1	1	4	10 - Highest level of support	10 - No concerns	10 - No concerns	9.1818	15.0000	(1) No	(1) No	(1) No	(1) No
1568	36	3) >=35	4) Grad/professional school	(1) Male	4) 60+	(1) Married or living in a marriage-like relationship	White	1	9	9	9	9	7	9	1	1	1	8	9	10 - No concerns	8.8333	5.0000	(1) No	(1) No	(1) No
1569	23	1) <30	1) HS/GED	(1) Male	3) 50-59	(1) Married or living in a marriage-like relationship	White	1	5	6	5	4	6	6	5	3	6	8	7	8	5.9167	27.0000	(2) Yes	(2) Yes	(1) No
1570	36	3) >=35	4) Grad/professional school	(2) Female	3) 50-59	(1) Married or living in a marriage-like relationship	White	1	9	10 - As good as it can be	7	9	10 - As good as it can be	9	7	5	8	10 - Highest level of support	9	9	7.6667	8.0000	(1) No	(1) No	(1) No	(1) No
1571	29	1) <30	4) Grad/professional school	(1) Male	3) 50-59	(1) Married or living in a marriage-like relationship	White	1	9	9	9	9	8	8	2	2	5	8	9	8	8.1667	25.0000	(1) No	(2) Yes	(1) No
1572	35	3) >=35	4) Grad/professional school	(1) Male	4) 60+	(1) Married or living in a marriage-like relationship	White	1	8	8	9	7	8	7	1	1	1	7	8	1	7.5000	20.0000	(1) No	(1) No	(1) No
1573	30	2) 30 to <35	3) 4-year college degree	(1) Male	3) 50-59	(1) Married or living in a marriage-like relationship	White	1	8	8	8	9	9	6	1	1	4	9	9	9	8.2500	20.0000	(1) No	(1) No	(1) No
1574	30	2) 30 to <35	4) Grad/professional school	(2) Female	4) 60+	(2) divorced	White	1	7	7	7	7	7	7	0 - No pain	0 - No pain	0 - No fatigue	7	7	7	7.7500	20.0000	(1) No	(1) No	(1) No	(2) Yes
1575	27	1) <30				(5) Never married			9	10 - As good as it can be	9	9	9	8	0 - No pain	0 - No pain	2	10 - Highest level of support	10 - No concerns	10 - No concerns	9.3333	18.0000	(1) No	(1) No	(1) No	(1) No
1576	35	3) >=35	3) 4-year college degree	(1) Male	4) 60+	(1) Married or living in a marriage-like relationship	White	1	9	9	8	8	8	7	3	3	0 - No fatigue	8	9	9	8.2500	14.0000	(1) No	(1) No	(1) No
1577	36	3) >=35	4) Grad/professional school	(1) Male	4) 60+	(1) Married or living in a marriage-like relationship	White	1	10 - As good as it can be	9	9	9	10 - As good as it can be	10 - As good as it can be	0 - No pain	0 - No pain	2	10 - Highest level of support	10 - No concerns	10 - No concerns	9.5833	6.0000	(1) No	(2) Yes	(1) No	(1) No
1578	37	3) >=35	3) 4-year college degree	(1) Male	4) 60+	(3) Widowed	White	1	9	9	7	8	8	6	1	1	1	9	5	9	8.0833	20.0000	(2) Yes	(1) No	(1) No	(1) No
1579	35	3) >=35	3) 4-year college degree	(2) Female	3) 50-59	(1) Married or living in a marriage-like relationship	White	1	9	9	9	9	9	9	2	1	4	9	9	8	8.5833	24.0000	(1) No	(1) No	(1) No
1580	30	2) 30 to <35	4) Grad/professional school	(2) Female	3) 50-59	(1) Married or living in a marriage-like relationship	White	1	8	8	7	8	8	8	4	4	3	8	8	8	7.5000	24.0000	(1) No	(1) No	(1) No
1581	36	3) >=35	4) Grad/professional school	(1) Male	2) 40-49	(1) Married or living in a marriage-like relationship	White	1	8	9	9	8	8	8	2	0 - No pain	3	8	7	8	8.1667	25.0000	(1) No	(1) No	(1) No
1582	34	2) 30 to <35	4) Grad/professional school	(1) Male	2) 40-49	(1) Married or living in a marriage-like relationship	White	1	9	9	9	9	8	8	1	1	3	9	7	9	8.5000	12.0000	(2) Yes	(1) No	(1) No	(1) No
1583	30	2) 30 to <35	4) Grad/professional school	(1) Male	3) 50-59	(1) Married or living in a marriage-like relationship	White	1	4	4	4	3	3	3	0 - No pain						4.4286		(2) Yes	(1) No	(1) No
1584	28	1) <30	2) Some college or voc/tech school or AA degree	(1) Male	2) 40-49	(1) Married or living in a marriage-like relationship	White	1	8	8	8	8	7	7	0 - No pain	0 - No pain	3	8	10 - No concerns	10 - No concerns	8.4167	15.0000	(1) No	(1) No	(1) No	(1) No
1585	36	3) >=35	4) Grad/professional school	(1) Male	4) 60+	(1) Married or living in a marriage-like relationship	Black or African American	0	9	9	9	9	9	9	0 - No pain	0 - No pain	8	9	9	7	8.4167	18.3077	(1) No	(1) No	(1) No	(1) No
1586	33	2) 30 to <35	3) 4-year college degree	(1) Male	2) 40-49	(1) Married or living in a marriage-like relationship	White	1	8	8	6	8	7	8	6	7	2	10 - Highest level of support	8	9	7.2500	16.0000	(1) No	(1) No	(1) No	(2) Yes
1587	32	2) 30 to <35	4) Grad/professional school	(1) Male	2) 40-49	(1) Married or living in a marriage-like relationship	White	1	9	9	7	8	8	8	2	1	5	5		8	7.6364	18.0000	(1) No	(1) No	(1) No	(1) No
1588	32	2) 30 to <35	3) 4-year college degree	(1) Male	4) 60+	(1) Married or living in a marriage-like relationship	White	1	10 - As good as it can be	10 - As good as it can be	9	10 - As good as it can be	9	10 - As good as it can be	1	0 - No pain	1	10 - Highest level of support	9	9	9.5000	10.7692	(1) No	(1) No	(1) No
1589	36	3) >=35	4) Grad/professional school	(1) Male	4) 60+	(5) Never married	White	1	8	9	8	9	9	7	0 - No pain	0 - No pain	2	10 - Highest level of support	7	5	8.3333	14.0000	(1) No	(1) No	(1) No	(1) No
1590	26	1) <30	4) Grad/professional school	(1) Male	2) 40-49	(1) Married or living in a marriage-like relationship	White	1	7	7	7	7	6	6	2	1	1	8	8	6	7.3333	21.0000	(1) No	(1) No	(1) No
1591	31	2) 30 to <35	2) Some college or voc/tech school or AA degree	(1) Male	2) 40-49	(2) divorced	White	1	9	8	8	8	6	6	1	2	1	5	9	9	7.8333	10.0000	(1) No	(1) No	(1) No
1592	31	2) 30 to <35	3) 4-year college degree	(1) Male	4) 60+	(1) Married or living in a marriage-like relationship	White	1	8	8	7	6	6	7	9	0 - No pain	3	7	7	10 - No concerns	7.0000	25.0000
1593	34	2) 30 to <35	2) Some college or voc/tech school or AA degree	(1) Male	3) 50-59	(1) Married or living in a marriage-like relationship	White	1	10 - As good as it can be	10 - As good as it can be	10 - As good as it can be	10 - As good as it can be	10 - As good as it can be	10 - As good as it can be	0 - No pain	0 - No pain	1	10 - Highest level of support	9	0 - Constant concerns	9.0000	14.0000	(1) No	(1) No	(1) No	(1) No
1594	38	3) >=35	4) Grad/professional school	(2) Female	2) 40-49	(1) Married or living in a marriage-like relationship	White	1	9	9	9	9	9	9	0 - No pain	0 - No pain	6	8	10 - No concerns	10 - No concerns	8.8333	11.0000	(1) No	(1) No	(1) No	(1) No
1595	31	2) 30 to <35	3) 4-year college degree	(1) Male	4) 60+	(1) Married or living in a marriage-like relationship	White	1	7	5	8	5	8	7	0 - No pain	0 - No pain	3	7	6	2	6.8333	26.0000	(2) Yes	(2) Yes	(1) No
1596	28	1) <30	3) 4-year college degree	(2) Female	2) 40-49	(1) Married or living in a marriage-like relationship	White	1	6	6	5	5	7	6	0 - No pain	0 - No pain	8	5	8	9	6.5833	31.0000	(2) Yes	(1) No	(1) No	(1) No
1597	30	2) 30 to <35				(1) Married or living in a marriage-like relationship			8	8	7	7	9	9	2	2	5	9	3	9	7.5000	19.0000	(1) No	(1) No	(1) No
1598	38	3) >=35	3) 4-year college degree	(1) Male	4) 60+	(1) Married or living in a marriage-like relationship	White	1	9	9	7	8	9	9	6	4	5	10 - Highest level of support	10 - No concerns	9	7.9167	19.0000	(2) Yes	(1) No	(1) No	(1) No
1599	29	1) <30	4) Grad/professional school	(2) Female	3) 50-59	(1) Married or living in a marriage-like relationship	White	1	8	8	7	7	8	8	0 - No pain	0 - No pain	1	10 - Highest level of support	7	10 - No concerns	8.5000	16.0000	(1) No	(1) No	(1) No	(1) No
1600	23	1) <30	2) Some college or voc/tech school or AA degree	(2) Female	3) 50-59	(1) Married or living in a marriage-like relationship	White	1	9	9	8	8	8	8	2	2	6	8	8	8	7.8333	24.0000	(1) No	(1) No	(1) No	(1) No
1601	36	3) >=35	1) HS/GED	(1) Male	3) 50-59	(1) Married or living in a marriage-like relationship	White	1	9	9	8	9	9	9	7	6	1	9	9	10 - No concerns	8.0833	6.0000	(1) No	(1) No	(1) No
1602	32	2) 30 to <35	4) Grad/professional school	(1) Male	2) 40-49	(1) Married or living in a marriage-like relationship	White	1	9	8	8	9	7	7	1	1	1	8	9	9	8.4167	18.0000	(1) No	(1) No	(1) No
1603	35	3) >=35	4) Grad/professional school	(1) Male	4) 60+	(1) Married or living in a marriage-like relationship	White	1	9	9	9	8	8	7	1	1	2	9	10 - No concerns	9	8.6667	11.0000	(1) No	(1) No	(1) No	(1) No
1604	30	2) 30 to <35	4) Grad/professional school	(1) Male	4) 60+	(1) Married or living in a marriage-like relationship	White	1	9	10 - As good as it can be	9	9	9	9	3	4	8	10 - Highest level of support	9	9	8.1667	19.0000	(2) Yes	(1) No	(1) No	(1) No
1605	32	2) 30 to <35	3) 4-year college degree	(1) Male	4) 60+	(1) Married or living in a marriage-like relationship	White	1	10 - As good as it can be	10 - As good as it can be	9	9	9	9	2	2	1	10 - Highest level of support	10 - No concerns	10 - No concerns	9.2500	8.0000	(1) No	(1) No	(1) No	(1) No
1606	32	2) 30 to <35	4) Grad/professional school	(2) Female	2) 40-49	(1) Married or living in a marriage-like relationship	White	1	9	8	8	8	8	7	2	1	3	7	8	9	8.0000	16.0000	(1) No	(1) No	(1) No
1607	34	2) 30 to <35	2) Some college or voc/tech school or AA degree	(1) Male	3) 50-59	(5) Never married	White	1	10 - As good as it can be	10 - As good as it can be	9	10 - As good as it can be	10 - As good as it can be	9	1	1	0 - No fatigue	10 - Highest level of support	10 - No concerns	9	9.5833	4.0000	(1) No	(1) No	(1) No
1608	34	2) 30 to <35	3) 4-year college degree	(1) Male	4) 60+	(1) Married or living in a marriage-like relationship	White	1	9	9	9	9	8	9	3	2	7	9		8	8.0000	22.0000	(1) No	(1) No	(1) No	(1) No
1609	28	1) <30	3) 4-year college degree	(1) Male	3) 50-59	(1) Married or living in a marriage-like relationship	White	1	8	7	7	7	7	6	2	2	5	8	9	9	7.4167	23.0000	(1) No	(1) No	(1) No
1610	32	2) 30 to <35	2) Some college or voc/tech school or AA degree	(2) Female	3) 50-59	(1) Married or living in a marriage-like relationship	White	1	8	8	7	7	8	8	7	4	3	8	9	8	7.2500	22.6154	(1) No	(1) No	(1) No
1611	28	1) <30	3) 4-year college degree	(1) Male	3) 50-59	(1) Married or living in a marriage-like relationship	White	1	9	9	8	9	9	9	0 - No pain	1	2	10 - Highest level of support	9	7	8.8333	18.0000	(1) No	(1) No	(1) No
1612	33	2) 30 to <35	3) 4-year college degree	(1) Male	2) 40-49	(1) Married or living in a marriage-like relationship	White	1	8	8	6	8	8	7	2	2	4	9	5	7	7.3333	11.0000	(1) No	(1) No	(1) No	(1) No
1613	36	3) >=35		(1) Male	4) 60+	(1) Married or living in a marriage-like relationship	White	1	10 - As good as it can be	10 - As good as it can be	10 - As good as it can be		9	10 - As good as it can be	1	1	1	10 - Highest level of support	10 - No concerns	10 - No concerns	9.6364	10.0000	(1) No	(1) No	(1) No	(1) No
1614	37	3) >=35	4) Grad/professional school	(1) Male	3) 50-59	(1) Married or living in a marriage-like relationship	White	1	8	7	9	8	8	8	1	1	5	7	2	2	6.8333	20.0000	(1) No	(1) No	(1) No
1615	29	1) <30	3) 4-year college degree	(1) Male	4) 60+		White	1	8	8	9	8	5	8	1	0 - No pain	2	5	8	6	7.6667	14.0000
1616	36	3) >=35	3) 4-year college degree	(1) Male	4) 60+	(1) Married or living in a marriage-like relationship	White	1	8	10 - As good as it can be	8	9	5	8	2	0 - No pain	0 - No fatigue	9	5	9	8.2500	10.0000	(2) Yes	(1) No	(1) No
1617	33	2) 30 to <35	2) Some college or voc/tech school or AA degree	(1) Male	3) 50-59	(1) Married or living in a marriage-like relationship	White	1	7	8	8	7	3	3	4	2	2	3	7	9	6.4167	29.0000	(1) No	(1) No	(1) No	(1) No
1618	30	2) 30 to <35	3) 4-year college degree	(1) Male	3) 50-59	(1) Married or living in a marriage-like relationship	White	1	9	10 - As good as it can be	9	10 - As good as it can be	10 - As good as it can be	9	0 - No pain	0 - No pain	0 - No fatigue	10 - Highest level of support	10 - No concerns	10 - No concerns	9.7500	11.0000	(1) No	(1) No	(1) No
1619	27	1) <30	3) 4-year college degree	(2) Female	2) 40-49	(1) Married or living in a marriage-like relationship	White	1	8	8	8	7	7	6	1	1	6	6	9	9	7.5000	15.0000	(1) No	(1) No	(1) No	(1) No
1620	35	3) >=35	4) Grad/professional school	(1) Male	2) 40-49	(1) Married or living in a marriage-like relationship	White	1	8	9	7	8	8	9	1	2	3	5	8	10 - No concerns	8.0000	20.0000	(1) No	(1) No	(1) No	(1) No
1621	36	3) >=35	3) 4-year college degree	(1) Male	1 <40 years	(5) Never married	White	1	8	9	7	8	7	8	1	1	2	8	10 - No concerns	10 - No concerns	8.4167	17.0000	(1) No	(1) No	(1) No
1622	32	2) 30 to <35	4) Grad/professional school	(1) Male	3) 50-59	(1) Married or living in a marriage-like relationship	White	1	8	9	8	8	7	6	1	1	3	5	9	7	7.6667	14.0000	(1) No	(1) No	(1) No
1623	27	1) <30	4) Grad/professional school	(1) Male	4) 60+	(1) Married or living in a marriage-like relationship	White	1	8	8	8	8	8	9	4	4	0 - No fatigue	8	10 - No concerns	10 - No concerns	8.2500	17.0000	(1) No	(1) No	(1) No	(1) No
1624	36	3) >=35	2) Some college or voc/tech school or AA degree	(1) Male	4) 60+	(1) Married or living in a marriage-like relationship	White	1	8	8	10 - As good as it can be	8	7	6	0 - No pain	0 - No pain	4	8		4	7.7273	22.0000	(2) Yes	(2) Yes	(1) No
1625	33	2) 30 to <35	2) Some college or voc/tech school or AA degree	(1) Male	4) 60+	(1) Married or living in a marriage-like relationship	White	1	8	9	9	9	9	9	5	3	5	10 - Highest level of support	10 - No concerns	10 - No concerns	8.3333	16.0000	(1) No	(1) No	(1) No	(1) No
1626	36	3) >=35	2) Some college or voc/tech school or AA degree	(1) Male	3) 50-59	(1) Married or living in a marriage-like relationship	White	1	9	9	9	9	5	7	1	0 - No pain	1	10 - Highest level of support	8	9	8.5833	12.0000	(1) No	(1) No	(1) No
1627	33	2) 30 to <35	3) 4-year college degree	(2) Female	2) 40-49	(1) Married or living in a marriage-like relationship	White	1	8	8	8	8	9	9	2	2	2	10 - Highest level of support	10 - No concerns	3	8.0833	11.0000	(1) No	(1) No	(1) No	(1) No
1628	18	1) <30	4) Grad/professional school	(2) Female	3) 50-59	(1) Married or living in a marriage-like relationship	White	1	8	7	7	8	7	8	3	3	4	9	6	8	7.3333	24.0000	(1) No	(1) No	(1) No	(1) No
1629	33	2) 30 to <35	3) 4-year college degree	(1) Male	3) 50-59	(1) Married or living in a marriage-like relationship	White	1	10 - As good as it can be	10 - As good as it can be	9	9	9	8	1	0 - No pain	4	10 - Highest level of support	8	10 - No concerns	9.0000	21.0000	(1) No	(1) No	(1) No	(1) No
1630	23	1) <30	3) 4-year college degree	(2) Female	3) 50-59	(1) Married or living in a marriage-like relationship	White	1	9	7	8	8	7	8	3	2	4	7	9	6	7.5000	17.0000	(1) No	(1) No	(1) No	(1) No
1631	30	2) 30 to <35	2) Some college or voc/tech school or AA degree	(2) Female	3) 50-59	(1) Married or living in a marriage-like relationship	White	1	9	8	8	8	8	8	8	1	2	10 - Highest level of support	9	9	8.0000	21.0000	(1) No	(1) No	(1) No	(1) No
1632	35	3) >=35	3) 4-year college degree	(1) Male	4) 60+	(1) Married or living in a marriage-like relationship	White	1	9	10 - As good as it can be	10 - As good as it can be	8	10 - As good as it can be	9	0 - No pain	0 - No pain	1	9	9	10 - No concerns	9.4167	12.0000	(1) No	(1) No	(1) No
1633	31	2) 30 to <35	4) Grad/professional school	(1) Male	4) 60+	(1) Married or living in a marriage-like relationship	White	1	9	9	7	9	9	10 - As good as it can be	0 - No pain	0 - No pain	4	10 - Highest level of support	10 - No concerns	10 - No concerns	9.0833	20.0000	(3) Dont know	(1) No	(1) No	(3) Dont know
1634	40	3) >=35	4) Grad/professional school	(1) Male	3) 50-59	(1) Married or living in a marriage-like relationship	White	1	9	9	8	8	7	7	0 - No pain	0 - No pain	1	8	9	10 - No concerns	8.6667	9.0000
1635	37	3) >=35	1) HS/GED	(1) Male	4) 60+	(1) Married or living in a marriage-like relationship	White	1	8	10 - As good as it can be	6	8	10 - As good as it can be	5	3	2	3	9	10 - No concerns	6	7.8333	13.0000	(3) Dont know	(1) No	(1) No	(3) Dont know
1636	39	3) >=35	4) Grad/professional school	(1) Male	3) 50-59	(1) Married or living in a marriage-like relationship	White	1	8	8	7	9	7	9	1	3	1	7	9	9	8.1667	9.0000	(1) No	(1) No	(1) No	(1) No
1637	31	2) 30 to <35	4) Grad/professional school	(1) Male	2) 40-49	(1) Married or living in a marriage-like relationship	White	1	8	9	7	9	9	8	5	6	2	8	9	10 - No concerns	7.8333	18.0000	(1) No	(1) No	(1) No
1638	31	2) 30 to <35	1) HS/GED	(1) Male	3) 50-59	(1) Married or living in a marriage-like relationship	White	1	7	7	8	6	7	5	2	2	5	6	7	7	6.7500	24.7692	(1) No	(3) Dont know	(1) No	(1) No
1639	30	2) 30 to <35	4) Grad/professional school	(2) Female	3) 50-59	(2) divorced	White	1	8	9	6	9	9	10 - As good as it can be	10 - Constant pain	5	3	6	2	0 - Constant concerns	5.9167	19.0000	(1) No	(1) No	(1) No
1640	37	3) >=35	4) Grad/professional school	(1) Male	4) 60+	(1) Married or living in a marriage-like relationship	White	1	9	9	8	9	9	9	0 - No pain	0 - No pain	2	9	10 - No concerns	10 - No concerns	9.1667	6.0000	(1) No	(1) No	(1) No	(1) No
1641	37	3) >=35	4) Grad/professional school	(1) Male	4) 60+	(1) Married or living in a marriage-like relationship	White	1	8	8	8	8	8	8	2	3	3	8	3	3	7.0000	13.0000	(1) No	(1) No	(1) No	(1) No
1642	36	3) >=35	4) Grad/professional school	(2) Female	4) 60+	(1) Married or living in a marriage-like relationship	Hispanic	0	7	7	7	7	7	7	3	3	5	10 - Highest level of support	10 - No concerns	10 - No concerns	7.5833	13.0000	(1) No	(1) No	(1) No
1643	29	1) <30	3) 4-year college degree	(1) Male	4) 60+	(1) Married or living in a marriage-like relationship	White	1	9	9	6	9	7	7	4	6	3	9	10 - No concerns	10 - No concerns	7.7500	18.0000	(1) No	(1) No	(1) No	(1) No
1644	27	1) <30	3) 4-year college degree	(1) Male	4) 60+	(1) Married or living in a marriage-like relationship	White	1	8	8	8	7	6	8	7						6.8571		(2) Yes	(3) Dont know	(1) No
1645	31	2) 30 to <35	4) Grad/professional school	(1) Male	3) 50-59	(2) divorced	White	1	9	9	9	9	7	9	0 - No pain	0 - No pain	0 - No fatigue	7	9	10 - No concerns	9.0000	7.0000	(1) No	(1) No	(1) No
1646	33	2) 30 to <35	4) Grad/professional school	(1) Male	3) 50-59	(1) Married or living in a marriage-like relationship	White	1	8	8	7	8	9	9	2	1	2	9	9	10 - No concerns	8.5000	27.0000	(1) No	(1) No	(1) No	(1) No
1647	34	2) 30 to <35	4) Grad/professional school	(1) Male	4) 60+	(1) Married or living in a marriage-like relationship	White	1	9	10 - As good as it can be	8	10 - As good as it can be	7	8	4	6	4	9	9	9	7.9167	25.0000	(1) No	(1) No	(1) No
1648	34	2) 30 to <35	4) Grad/professional school	(1) Male	3) 50-59	(1) Married or living in a marriage-like relationship	White	1	9	9	8	8	6	9	1	0 - No pain	2	9	10 - No concerns	10 - No concerns	8.7500	12.0000	(1) No	(1) No	(1) No
1649	37	3) >=35	4) Grad/professional school	(1) Male	1 <40 years	(1) Married or living in a marriage-like relationship	White	1	8	9	8	8	7	8	1	1	2	8	7	9	8.1667	17.0000	(1) No	(1) No	(1) No
1650	27	1) <30	1) HS/GED	(1) Male	2) 40-49	(2) divorced	White	1	8	8	7	7	6	6	6	5	5	7	5	5	6.0833	28.0000	(1) No	(1) No	(1) No
1651	37	3) >=35	4) Grad/professional school	(1) Male	2) 40-49	(1) Married or living in a marriage-like relationship	White	1	9	10 - As good as it can be	9	10 - As good as it can be	9	10 - As good as it can be	1	1	0 - No fatigue	10 - Highest level of support	9	10 - No concerns	9.5000	4.0000	(1) No	(1) No	(1) No	(1) No
1652	27	1) <30	4) Grad/professional school	(1) Male	3) 50-59		White	1	8	8	7	8	8	8	7	3	3	2	9	8	6.9167	24.0000	(1) No	(1) No	(1) No	(1) No
1653	30	2) 30 to <35	4) Grad/professional school	(1) Male	3) 50-59	(1) Married or living in a marriage-like relationship	White	1	10 - As good as it can be	10 - As good as it can be	10 - As good as it can be	10 - As good as it can be	10 - As good as it can be	10 - As good as it can be	1	1	2	9	10 - No concerns	10 - No concerns	9.5833	10.0000	(1) No	(1) No	(1) No	(1) No
1654	33	2) 30 to <35	3) 4-year college degree	(2) Female	3) 50-59	(1) Married or living in a marriage-like relationship	White	1	3	6	6	3	3	5	0 - No pain	0 - No pain	3	1	7	9	5.8333	24.0000	(1) No	(1) No	(1) No	(1) No
1655	31	2) 30 to <35				(1) Married or living in a marriage-like relationship			10 - As good as it can be	10 - As good as it can be	9	10 - As good as it can be	10 - As good as it can be	10 - As good as it can be	7	3	3	10 - Highest level of support	8	2	8.0000	13.0000	(1) No	(1) No	(1) No
1656	30	2) 30 to <35	4) Grad/professional school	(1) Male	4) 60+	(1) Married or living in a marriage-like relationship	White	1	9	8	7	9	9	6	4	4	4	8	10 - No concerns	10 - No concerns	7.8333	15.0000	(1) No	(1) No	(1) No
1657	22	1) <30	3) 4-year college degree	(1) Male	3) 50-59	(1) Married or living in a marriage-like relationship	White	1	8	8	8	7	7	7	2	2	2	8	10 - No concerns	9	8.0000	33.0000	(2) Yes	(1) No	(1) No	(1) No
1658	36	3) >=35	3) 4-year college degree	(1) Male	3) 50-59	(1) Married or living in a marriage-like relationship	White	1	10 - As good as it can be	9	7	9	10 - As good as it can be	9	3	2	4	10 - Highest level of support	9	10 - No concerns	8.6667	14.0000
1659	33	2) 30 to <35	3) 4-year college degree	(2) Female	3) 50-59	(1) Married or living in a marriage-like relationship	White	1	9	9	8	9	9	9	3	3	1	10 - Highest level of support	8	4	8.1667	14.0000	(1) No	(1) No	(1) No	(1) No
1660	32	2) 30 to <35	4) Grad/professional school	(1) Male	3) 50-59	(1) Married or living in a marriage-like relationship	White	1	9	9	9	9	9	9	7	3	5	8	9	9	7.9167	11.0000	(1) No	(1) No	(1) No
1661	39	3) >=35	3) 4-year college degree	(1) Male	2) 40-49	(1) Married or living in a marriage-like relationship	White	1	9	9	6	9	7	8	1	1	3	5	9	10 - No concerns	8.0833	5.0000	(2) Yes	(2) Yes	(1) No	(1) No
1662	39	3) >=35	3) 4-year college degree	(1) Male	3) 50-59	(1) Married or living in a marriage-like relationship	White	1	10 - As good as it can be		10 - As good as it can be	10 - As good as it can be	10 - As good as it can be	9	0 - No pain	0 - No pain	0 - No fatigue	10 - Highest level of support	9	9	9.7273	8.0000	(1) No	(1) No	(1) No
1663	31	2) 30 to <35	4) Grad/professional school	(1) Male	4) 60+	(1) Married or living in a marriage-like relationship	White	1	7	7	6	7	7	8	0 - No pain	0 - No pain	5	5	4	10 - No concerns	7.1667	23.0000	(1) No	(1) No	(1) No
1664	26	1) <30	3) 4-year college degree	(1) Male	4) 60+	(1) Married or living in a marriage-like relationship	White	1	9	9	8	8	8	8	6	2	3	8	8	8	7.7500	13.0000	(1) No	(1) No	(1) No	(1) No
1665	32	2) 30 to <35	4) Grad/professional school	(1) Male	3) 50-59	(1) Married or living in a marriage-like relationship	White	1	9	8	7	8	7	8	0 - No pain	0 - No pain	1	9		10 - No concerns	8.6364	13.0000	(1) No	(1) No	(1) No	(1) No
1666	32	2) 30 to <35	4) Grad/professional school	(1) Male	3) 50-59	(1) Married or living in a marriage-like relationship	White	1	9	9	9	9	5	7	1	1	1	8	10 - No concerns	5	8.1667	9.0000	(1) No	(1) No	(1) No	(1) No
1667	33	2) 30 to <35	4) Grad/professional school	(1) Male	3) 50-59	(1) Married or living in a marriage-like relationship	White	1	10 - As good as it can be	10 - As good as it can be	8	8	10 - As good as it can be		2	2	2	8	10 - No concerns	10 - No concerns	8.9091	14.0000	(1) No	(2) Yes	(1) No
1668	29	1) <30	3) 4-year college degree	(1) Male	3) 50-59	(1) Married or living in a marriage-like relationship	White	1	7	7	9	7	6	9	0 - No pain	0 - No pain	6	8	7	9	7.7500	19.3846	(1) No	(1) No	(1) No
1669	33	2) 30 to <35	3) 4-year college degree	(1) Male	3) 50-59	(1) Married or living in a marriage-like relationship	White	1	8	8	6	8	5	8	3	4	7	9	9	10 - No concerns	7.2500	15.0000	(1) No	(1) No	(1) No	(1) No
1670	34	2) 30 to <35	3) 4-year college degree	(1) Male	4) 60+	(1) Married or living in a marriage-like relationship	White	1	8	7	7	9	9	5	0 - No pain	1	1	10 - Highest level of support	7	7	8.0833	22.0000	(1) No	(1) No	(1) No	(1) No
1671	26	1) <30	4) Grad/professional school	(2) Female	3) 50-59	(5) Never married	White	1	8	8	7	7	7	7	2	4	5	8		8	7.1818	25.0000	(1) No	(1) No	(1) No	(1) No
1672	23	1) <30	3) 4-year college degree	(1) Male	4) 60+	(1) Married or living in a marriage-like relationship	Asian	0	9	9	8	8	10 - As good as it can be	9	1	1	0 - No fatigue	1	0 - Constant concerns	8	7.5000	31.0000	(1) No	(1) No	(1) No
1673	36	3) >=35	3) 4-year college degree	(2) Female	3) 50-59	(1) Married or living in a marriage-like relationship	White	1	9	8	8	8	8	8	0 - No pain	0 - No pain	2	9	9	9	8.6667	8.0000	(1) No	(1) No	(1) No
1674	31	2) 30 to <35	1) HS/GED	(1) Male	4) 60+	(1) Married or living in a marriage-like relationship	White	1	10 - As good as it can be	10 - As good as it can be	10 - As good as it can be	10 - As good as it can be	10 - As good as it can be	5	0 - No pain	0 - No pain	3	10 - Highest level of support	5	10 - No concerns	8.9167	14.0000	(1) No	(1) No	(1) No	(1) No
1675	21	1) <30	3) 4-year college degree	(1) Male	2) 40-49	(1) Married or living in a marriage-like relationship	White	1	8	7	7	7	6	4	3	3	2	7	8	8	7.0000	24.0000	(2) Yes	(3) Dont know	(1) No	(1) No
1676	31	2) 30 to <35	1) HS/GED	(1) Male	3) 50-59	(1) Married or living in a marriage-like relationship	White	1	7	7	7	7	7	7	2	1	5	10 - Highest level of support	8	10 - No concerns	7.6667	31.0000	(1) No	(1) No	(1) No
1677	33	2) 30 to <35	3) 4-year college degree	(1) Male	3) 50-59	(1) Married or living in a marriage-like relationship	White	1	10 - As good as it can be	10 - As good as it can be	10 - As good as it can be	10 - As good as it can be	10 - As good as it can be	9	8	4	0 - No fatigue	10 - Highest level of support	10 - No concerns	9	8.8333	13.0000	(1) No	(1) No	(1) No	(1) No
1678	40	3) >=35	3) 4-year college degree	(2) Female	3) 50-59	(1) Married or living in a marriage-like relationship	White	1	10 - As good as it can be	10 - As good as it can be	10 - As good as it can be	10 - As good as it can be	10 - As good as it can be	10 - As good as it can be	3	2	2	10 - Highest level of support	5	8	8.8333	9.6923	(1) No	(1) No	(1) No	(1) No
1679	35	3) >=35	2) Some college or voc/tech school or AA degree	(1) Male	3) 50-59	(1) Married or living in a marriage-like relationship	White	1	8	7	8	8	7	8	5	4	5	8	9	7	7.1667	30.0000	(2) Yes	(1) No	(1) No
1680	29	1) <30	4) Grad/professional school	(1) Male	2) 40-49	(1) Married or living in a marriage-like relationship	White	1	9	9	7	8	7	8	0 - No pain	0 - No pain	0 - No fatigue	10 - Highest level of support	9	9	8.8333	12.0000	(1) No	(1) No	(1) No
1681	36	3) >=35	4) Grad/professional school	(1) Male	2) 40-49	(2) divorced	Black or African American	0	7	8	2	4	1	6	10 - Constant pain	9	10 - Constant tiredness	10 - Highest level of support	7	9	4.5833	26.0000	(1) No	(2) Yes	(1) No
1682	29	1) <30	3) 4-year college degree	(1) Male	4) 60+	(1) Married or living in a marriage-like relationship	White	1	8	8	8	8	8	8	5	3	5	8	8	8	7.4167	17.0000	(1) No	(2) Yes	(1) No
1683	39	3) >=35	3) 4-year college degree	(1) Male	4) 60+	(1) Married or living in a marriage-like relationship	White	1	9	9	8	9	9	9	8	8	7	10 - Highest level of support	9	10 - No concerns	7.4167	10.0000	(1) No	(1) No	(1) No
1684	34	2) 30 to <35	4) Grad/professional school	(2) Female	3) 50-59	(1) Married or living in a marriage-like relationship	White	1	10 - As good as it can be	8	9	9	9	9	1	1	2	8	8	4	8.3333	17.2308	(1) No	(1) No	(1) No	(1) No
1685	31	2) 30 to <35	3) 4-year college degree	(1) Male	4) 60+	(1) Married or living in a marriage-like relationship	White	1	5	7	7	7	6	7	3	1	10 - Constant tiredness	9	8	8	6.6667	16.0000	(1) No	(1) No	(1) No
1686	30	2) 30 to <35				(2) divorced			7	7	8	7	6	9	0 - No pain	0 - No pain	6	0 - No support	8	10 - No concerns	7.1667	26.0000	(1) No	(1) No	(1) No	(1) No
1687	30	2) 30 to <35				(2) divorced			7	7	8	7	6	9	0 - No pain	0 - No pain	6	0 - No support	8	10 - No concerns	7.1667	26.0000	(1) No	(1) No	(1) No	(1) No
1688	28	1) <30				(1) Married or living in a marriage-like relationship			8	8	5	8	8		5	3	4	8	9	9	7.3636	11.0000	(1) No	(1) No	(1) No
1689	32	2) 30 to <35	3) 4-year college degree	(1) Male	4) 60+	(1) Married or living in a marriage-like relationship	White	1	9	8	9	8	8	9	2	2	4	6	9	9	8.0833	22.6154	(2) Yes	(1) No	(1) No
1690	31	2) 30 to <35	2) Some college or voc/tech school or AA degree	(1) Male	3) 50-59	(1) Married or living in a marriage-like relationship	White	1	9	9	8	9	7	9	1	1	3	7	10 - No concerns	8	8.4167	17.2308	(1) No	(1) No	(1) No
1691	24	1) <30		(1) Male	4) 60+	(1) Married or living in a marriage-like relationship	White	1	9	8	7	9	7	9	1	1	3	10 - Highest level of support	10 - No concerns	10 - No concerns	8.6667	18.0000	(2) Yes	(2) Yes		(1) No
1692	36	3) >=35	3) 4-year college degree	(2) Female	3) 50-59	(1) Married or living in a marriage-like relationship	Hispanic	0	10 - As good as it can be	9	8	10 - As good as it can be	10 - As good as it can be	7	7	4	3	10 - Highest level of support	7	10 - No concerns	8.0833	13.0000	(2) Yes	(1) No	(1) No
1693	33	2) 30 to <35	4) Grad/professional school	(1) Male	3) 50-59	(1) Married or living in a marriage-like relationship	White	1	7	8	5	7	7	8	2	1	3	6	3	8	6.9167	24.0000	(1) No	(1) No	(1) No	(1) No
1694	39	3) >=35	2) Some college or voc/tech school or AA degree	(1) Male	3) 50-59	(1) Married or living in a marriage-like relationship	White	1	9	9	9	9	9	9	1	1	0 - No fatigue	9	10 - No concerns	10 - No concerns	9.2500	4.0000	(1) No	(1) No	(2) Yes
1695	40	3) >=35	3) 4-year college degree	(1) Male	2) 40-49	(1) Married or living in a marriage-like relationship	White	1	8	8	8	7	7	6	0 - No pain	0 - No pain	7	8	3	9	7.2500	24.0000	(1) No	(1) No	(1) No	(1) No
1696	40	3) >=35	4) Grad/professional school	(1) Male	3) 50-59	(1) Married or living in a marriage-like relationship	White	1	9	10 - As good as it can be	8	9	9	10 - As good as it can be	2	1	1	10 - Highest level of support	10 - No concerns	10 - No concerns	9.2500	12.0000	(1) No	(1) No	(1) No	(1) No
1697	39	3) >=35	3) 4-year college degree	(1) Male	3) 50-59	(1) Married or living in a marriage-like relationship	White	1	10 - As good as it can be	9	9	9	10 - As good as it can be	9	0 - No pain	0 - No pain	2	9	9	9	9.2500	8.0000	(1) No	(1) No	(1) No	(1) No
1698	36	3) >=35	2) Some college or voc/tech school or AA degree	(1) Male	4) 60+	(1) Married or living in a marriage-like relationship	White	1	10 - As good as it can be	10 - As good as it can be	8	10 - As good as it can be	10 - As good as it can be	10 - As good as it can be	2	2	3	10 - Highest level of support	8	10 - No concerns	9.0833	9.0000	(1) No	(1) No	(1) No	(1) No
1699	36	3) >=35	4) Grad/professional school	(1) Male	2) 40-49	(1) Married or living in a marriage-like relationship	White	1	5	7	4	7	6	5	9	6	7	10 - Highest level of support	10 - No concerns	10 - No concerns	6.0000	7.5385	(1) No	(1) No	(1) No
1700	40	3) >=35		(1) Male	2) 40-49	(1) Married or living in a marriage-like relationship	White	1	9	9	9	9	10 - As good as it can be	9	3	2	3	10 - Highest level of support	7	7	8.4167	12.0000	(1) No	(1) No	(1) No	(1) No
1701	15	1) <30	4) Grad/professional school	(1) Male	4) 60+	(1) Married or living in a marriage-like relationship	White	1	7	9	7	6	8	6	7	4	5	5	6	0 - Constant concerns	5.6667	24.0000	(2) Yes	(1) No	(1) No	(1) No
1702	30	2) 30 to <35	2) Some college or voc/tech school or AA degree	(1) Male	4) 60+		White	1	9	10 - As good as it can be	8	10 - As good as it can be	10 - As good as it can be	10 - As good as it can be	6	4	0 - No fatigue	10 - Highest level of support	10 - No concerns	10 - No concerns	8.9167	14.0000	(1) No	(1) No	(1) No
1703	39	3) >=35	4) Grad/professional school	(1) Male	4) 60+	(1) Married or living in a marriage-like relationship	White	1	9	9	9	9	9	7	1	1	5	10 - Highest level of support	10 - No concerns	10 - No concerns	8.7500	10.0000	(1) No	(1) No	(1) No	(1) No
1704	37	3) >=35	4) Grad/professional school	(1) Male	4) 60+	(1) Married or living in a marriage-like relationship	White	1	10 - As good as it can be	10 - As good as it can be	10 - As good as it can be	10 - As good as it can be	10 - As good as it can be	10 - As good as it can be	9	1	0 - No fatigue		5	10 - No concerns	8.6364	9.0000	(1) No	(1) No	(1) No	(1) No
1705	29	1) <30	4) Grad/professional school	(2) Female	2) 40-49	(1) Married or living in a marriage-like relationship	Other/Multiple	0	8	8	7	8	7	8	6	3	6	9	9	8	7.2500	24.0000	(1) No	(1) No	(1) No
1706	35	3) >=35	3) 4-year college degree	(1) Male	3) 50-59	(1) Married or living in a marriage-like relationship	White	1	8	9	8	8	8	7	1	1	2	10 - Highest level of support	8	10 - No concerns	8.5000	19.0000	(2) Yes	(1) No	(1) No	(1) No
1707	35	3) >=35	3) 4-year college degree	(1) Male	4) 60+	(1) Married or living in a marriage-like relationship	White	1	9	9	8	10 - As good as it can be	10 - As good as it can be	10 - As good as it can be	5	6	1	10 - Highest level of support	10 - No concerns	10 - No concerns	8.6667	14.0000	(1) No	(1) No	(1) No	(1) No
1708	36	3) >=35				(1) Married or living in a marriage-like relationship			6	6	7	6	5	5		5	3	4	7	9	6.0909	25.0000	(1) No	(1) No	(1) No	(1) No
1709	33	2) 30 to <35	4) Grad/professional school	(2) Female	2) 40-49	(1) Married or living in a marriage-like relationship	White	1	10 - As good as it can be	10 - As good as it can be	8	9	9	6	3	3	3	10 - Highest level of support	10 - No concerns	5	8.1667	24.0000	(1) No	(1) No	(1) No	(1) No
1710	40	3) >=35	3) 4-year college degree	(1) Male	1 <40 years	(1) Married or living in a marriage-like relationship	White	1	9	9	9	9	9	9	0 - No pain	0 - No pain	0 - No fatigue	10 - Highest level of support	10 - No concerns	10 - No concerns	9.5000	14.0000	(1) No	(1) No	(1) No	(1) No
1711	30	2) 30 to <35	4) Grad/professional school	(1) Male	4) 60+	(1) Married or living in a marriage-like relationship	White	1	8	8	7	8	9	9	5	4	4	7	5	2	6.6667	22.0000	(2) Yes	(1) No	(1) No	(1) No
1712	31	2) 30 to <35	4) Grad/professional school	(1) Male	4) 60+	(1) Married or living in a marriage-like relationship	White	1	9	9	9	9	8	8	0 - No pain	0 - No pain		2	9	9	8.3636	18.0000	(1) No	(1) No	(1) No	(1) No
1713	35	3) >=35	1) HS/GED	(1) Male	3) 50-59	(1) Married or living in a marriage-like relationship	White	1	9	8	7	8	8	8	8	6	5	9	5	9	6.8333	19.0000	(1) No	(1) No	(1) No
1714	39	3) >=35	3) 4-year college degree	(1) Male	4) 60+	(1) Married or living in a marriage-like relationship	White	1	9	9	8	9	9	9	7	7	3	7	8	9	7.5000	11.0000	(1) No	(1) No	(1) No	(1) No
1715	36	3) >=35	4) Grad/professional school	(2) Female	4) 60+	(5) Never married	White	1	7	7	7	6	4	6	2	3	2	3	5		6.1818	14.0000		(2) Yes
1716	38	3) >=35	4) Grad/professional school	(1) Male	4) 60+	(1) Married or living in a marriage-like relationship	White	1	10 - As good as it can be	10 - As good as it can be	6	10 - As good as it can be	10 - As good as it can be	10 - As good as it can be	6	6	6	9	10 - No concerns	10 - No concerns	8.0833	8.0000	(1) No	(1) No	(1) No
1717	38	3) >=35	3) 4-year college degree	(1) Male	3) 50-59	(2) divorced	White	1	8	9	9	9	7	7	1	1	2	6	8	9	8.1667	18.3077	(1) No	(1) No	(1) No
1718	33	2) 30 to <35	3) 4-year college degree	(1) Male	4) 60+	(1) Married or living in a marriage-like relationship	White	1	8	8	5	8	8	8	4	6	6	10 - Highest level of support	9	9	7.2500	8.0000	(1) No	(1) No	(1) No
1719	39	3) >=35	3) 4-year college degree	(1) Male	3) 50-59	(1) Married or living in a marriage-like relationship	White	1	9	9	9	9	9	9	1	0 - No pain	7	9	9	9	8.5833	15.0000	(1) No	(1) No	(1) No
1720	32	2) 30 to <35	4) Grad/professional school	(1) Male	4) 60+	(1) Married or living in a marriage-like relationship	White	1	8	8	7	8	8	7	2						7.7143		(1) No	(1) No	(1) No
1721	37	3) >=35	4) Grad/professional school	(2) Female	3) 50-59	(1) Married or living in a marriage-like relationship	White	1	9	9	8	9	8	8	0 - No pain	0 - No pain	3	8	8	2	8.0000	17.0000	(1) No	(1) No	(1) No	(1) No
1722	36	3) >=35	4) Grad/professional school	(1) Male	4) 60+	(1) Married or living in a marriage-like relationship	White	1	10 - As good as it can be	10 - As good as it can be	10 - As good as it can be	10 - As good as it can be	10 - As good as it can be	10 - As good as it can be	3	2	2	2	9	10 - No concerns	8.6667	16.0000	(1) No	(1) No	(1) No
1723	22	1) <30	3) 4-year college degree	(1) Male	2) 40-49	(1) Married or living in a marriage-like relationship	White	1	7	6	7	6	6	6	3	3	5	5	3	3	5.6667	25.0000	(1) No	(1) No	(1) No
1724	40	3) >=35	2) Some college or voc/tech school or AA degree	(1) Male	3) 50-59	(1) Married or living in a marriage-like relationship	White	1	8	8	6	9	9	8	0 - No pain	0 - No pain	2	9	9	9	8.5833	6.0000	(1) No	(1) No	(1) No
1725	40	3) >=35	2) Some college or voc/tech school or AA degree	(1) Male	4) 60+	(1) Married or living in a marriage-like relationship	White	1	9	10 - As good as it can be	9	10 - As good as it can be	10 - As good as it can be	10 - As good as it can be	1	1	2	10 - Highest level of support	10 - No concerns	10 - No concerns	9.5000	9.0000	(1) No	(1) No	(1) No
1726	27	1) <30	3) 4-year college degree	(1) Male	4) 60+	(1) Married or living in a marriage-like relationship	White	1	8	8	8	8	8	8	2	2	4	9	4	8	7.5833	22.0000	(1) No	(1) No	(1) No	(1) No
1727	37	3) >=35	4) Grad/professional school	(2) Female	3) 50-59	(1) Married or living in a marriage-like relationship	White	1	7	9	7	5	3	5	10 - Constant pain	2	5	3	8	10 - No concerns	5.8333	13.0000	(2) Yes	(2) Yes	(1) No	(2) Yes
1728	30	2) 30 to <35	2) Some college or voc/tech school or AA degree	(1) Male	4) 60+		White	1	7	7	7	7	9	8	6	4	5	9	10 - No concerns	10 - No concerns	7.4167	12.0000	(2) Yes	(2) Yes	(1) No
1729	36	3) >=35	3) 4-year college degree	(1) Male	4) 60+	(1) Married or living in a marriage-like relationship	White	1	10 - As good as it can be	10 - As good as it can be	10 - As good as it can be	10 - As good as it can be	10 - As good as it can be	10 - As good as it can be	2						9.7143	22.7500	(1) No	(1) No	(1) No
1730	38	3) >=35	4) Grad/professional school	(1) Male	3) 50-59	(1) Married or living in a marriage-like relationship	White	1	10 - As good as it can be	10 - As good as it can be	9	9	8	9	2	1	0 - No fatigue	10 - Highest level of support	10 - No concerns	10 - No concerns	9.3333	8.0000	(1) No	(1) No	(1) No	(1) No
1731	26	1) <30				(1) Married or living in a marriage-like relationship			8	8	7	8	7	8	2	3	5	9	10 - No concerns	10 - No concerns	7.9167	21.0000	(1) No	(1) No	(1) No
1732	35	3) >=35	3) 4-year college degree	(1) Male	3) 50-59	(1) Married or living in a marriage-like relationship	White	1	10 - As good as it can be	10 - As good as it can be	8	9	8	8	0 - No pain	0 - No pain	2	10 - Highest level of support	10 - No concerns	10 - No concerns	9.2500	7.0000	(1) No	(1) No	(1) No	(1) No
1733	28	1) <30	2) Some college or voc/tech school or AA degree	(1) Male	4) 60+	(1) Married or living in a marriage-like relationship	White	1	9	9	9	9	9	8	3	1	3	7	8	7	8.1667	22.0000	(1) No	(1) No	(1) No	(1) No
1734	30	2) 30 to <35	4) Grad/professional school	(1) Male	3) 50-59	(1) Married or living in a marriage-like relationship	White	1	9	9	8	8	8	8	2	1	3	9	6	10 - No concerns	8.2500	28.0000	(1) No	(1) No	(1) No	(1) No
1735	40	3) >=35	4) Grad/professional school	(1) Male	4) 60+	(1) Married or living in a marriage-like relationship	White	1	9	10 - As good as it can be	9	9	9	9	3	3	1	9	9	9	8.7500	5.0000	(1) No	(1) No	(1) No	(1) No
1736	32	2) 30 to <35	4) Grad/professional school	(1) Male	3) 50-59	(1) Married or living in a marriage-like relationship	White	1	7	6	4		4	7	0 - No pain	0 - No pain	8	3	10 - No concerns	10 - No concerns	6.6364	29.0000	(2) Yes	(1) No	(1) No	(1) No
1737	27	1) <30	3) 4-year college degree	(1) Male	4) 60+	(1) Married or living in a marriage-like relationship	White	1	8	8	8	6	6	8	1	0 - No pain	3	10 - Highest level of support	7	10 - No concerns	8.0833	15.0000	(2) Yes	(2) Yes	(1) No	(1) No
1738	35	3) >=35	4) Grad/professional school	(1) Male	3) 50-59	(1) Married or living in a marriage-like relationship	White	1	6	7	8	5	8	8	1	2	4	6	4	9	7.0000	19.0000	(1) No	(1) No	(1) No	(1) No
1739	38	3) >=35	3) 4-year college degree	(1) Male	4) 60+	(1) Married or living in a marriage-like relationship	White	1	8	10 - As good as it can be	8	10 - As good as it can be	10 - As good as it can be	10 - As good as it can be	7	5	0 - No fatigue	10 - Highest level of support	10 - No concerns	10 - No concerns	8.6667	4.0000	(1) No	(1) No	(1) No
1740	33	2) 30 to <35	4) Grad/professional school	(1) Male	3) 50-59	(1) Married or living in a marriage-like relationship	White	1	9	9	9	8	9	9	1	1	4	10 - Highest level of support	10 - No concerns	2	8.2500	19.0000	(1) No	(1) No	(1) No	(1) No
1741	32	2) 30 to <35	3) 4-year college degree	(1) Male	3) 50-59	(1) Married or living in a marriage-like relationship	White	1	9	9	9	9	9	9	2	2	2	9	8	5	8.3333	25.0000	(1) No	(1) No	(1) No	(1) No
1742	37	3) >=35	4) Grad/professional school	(1) Male	3) 50-59	(1) Married or living in a marriage-like relationship	White	1	9	9	9	9	9	9	3	2	2	10 - Highest level of support	4	8	8.2500	15.0000	(1) No	(1) No	(1) No	(1) No
1743	19	1) <30	3) 4-year college degree	(1) Male	2) 40-49	(2) divorced	White	1	9	8	8	8	9	7	0 - No pain	1	6	7	2	7	7.3333	35.0000	(1) No	(1) No	(1) No
1744	30	2) 30 to <35	4) Grad/professional school	(1) Male	4) 60+	(1) Married or living in a marriage-like relationship	White	1	8	8	7	8	9	6	3	2	3	10 - Highest level of support	9	9	8.0000	25.0000	(1) No	(1) No	(1) No
1745	27	1) <30				(1) Married or living in a marriage-like relationship			6	7	5	7	4	5	0 - No pain	0 - No pain	7	8	7	5	6.4167	31.0000	(1) No	(1) No	(1) No	(1) No
1746	23	1) <30	4) Grad/professional school	(1) Male	2) 40-49	(1) Married or living in a marriage-like relationship	White	1	6	7	5	6	6	9	5	5	3	7	8	8	6.5833	33.0000	(1) No	(1) No	(1) No	(1) No
1747	34	2) 30 to <35	3) 4-year college degree	(2) Female	3) 50-59	(1) Married or living in a marriage-like relationship	White	1	8	8	7	8	8	6	2	2	2	8	8	7	7.6667	14.0000	(1) No	(1) No	(1) No	(1) No
1748	35	3) >=35	3) 4-year college degree	(1) Male	3) 50-59	(1) Married or living in a marriage-like relationship	White	1	8	8	8	9	6	4	2	2	3	1	10 - No concerns	10 - No concerns	7.2500	26.7273	(1) No	(1) No	(1) No	(1) No
1749	39	3) >=35	4) Grad/professional school	(1) Male	3) 50-59	(1) Married or living in a marriage-like relationship	White	1	9	9	8	8	8	7	1	1	2	9	10 - No concerns	5	8.2500	13.0000	(1) No	(1) No	(1) No	(1) No
1750	27	1) <30	3) 4-year college degree	(1) Male	3) 50-59	(1) Married or living in a marriage-like relationship	White	1	8	8	9	5	4	6	1	1	8	7	5	9	6.7500	35.0000	(1) No	(1) No
1751	32	2) 30 to <35	4) Grad/professional school	(2) Female	4) 60+	(1) Married or living in a marriage-like relationship	White	1	8	8	5	9	5	5	8	5	7	8	6	9	6.0833	29.0769	(1) No	(1) No	(1) No
1752	30	2) 30 to <35	3) 4-year college degree	(1) Male	4) 60+	(1) Married or living in a marriage-like relationship	White	1	8	8	8	8	7	8	1	2	3	7	7	1	7.1667	16.8000	(1) No	(1) No	(1) No	(1) No
[truncated: 202 more rows]
